# Supplementary material for: Urothelial carcinoembryonic antigen 1 score for early detection of prostate cancer and risk prediction
Source: Cancer Med. 2022 Mar 15;11(15):2875–85. doi: 10.1002/cam4.4629 (PMC9359874; doi:10.1002/cam4.4629)
Supplement: Supplementary file 4 — Table S1 [file CAM4-11-2875-s003.xls]

## Sheet: Sheet1
Table S1 18SrRNA, UCA1 and KLK2 primer sequence and the quality control of RT-qPCR
1) 18SrRNA, UCA1 and KLK2 primer sequence
primer	sequence
18S rRNA	Forward-CAGCCACCCGAGATTGAGCA
	Reverse-TAGTAGCGACGGGCGGTGTG
UCA1	Forward-AAGCCTGATTGGGTGTCTTCTA
	Reverse-GCCTTTGTGCCGCTACTTTTAT
KLK2	Forward-TCAGAGCCTGCCAAGATCAC
	Reverse-CACAAGTGTCTTTACCACCTGT
2) The quality control of RT-qPCR: linearity，limit of detection(LOD), repeatability and reproducibility
sampleID	300	total
Urine	10 mL
RNA concentration	101 ug/mL
RNA A260/280	1.91
RNA to cDNA	5 uL	20 uL
cDNA to qRTPCR	2 uL (diluted)	40 uL
KLK2	n (repeated test)	copies	mean(copies)	SD (copies)	CV(%)
LOD	20	50
repeatability	5		131959	10219	7.74
reproducibility	25 (5/day for 5days)		129931	13023	10.02
KLK2 copies，log	CqValue
7	25.03	Cq Value
6	27.41
5	30.16
4	33.06
3	36.59
2	39.82
			template concentration (copies,log)
sampleID	292	total
Urine	10 mL
RNA concentration	143 ug/mL
RNA A260/280	1.97
RNA to cDNA	3.4 uL	20 uL
cDNA to qRTPCR	2 uL (diluted)	40 uL
18S rRNA	n (repeated test)	copies	mean(copies)	SD (copies)	CV(%)
LOD	20	25
repeatability	5		87067	3543	4.07
reproducibility	25 (5/day for 5days)		92552	7092	7.66
18S rRNA copies，log	Cq Value	Cq Value
7	17.57
6	20.6
5	23.55
4	26.45
3	29.1
2	31.35
			template concentration (copies,log)
sampleID	294	total
Urine	10 mL
RNA concentration	134 ug/mL
RNA A260/280	1.89
RNA to cDNA	3.5 uL	20 uL
cDNA to qRTPCR	2 uL (diluted)	40 uL
UCA1	n (repeated test)	copies	mean(copies)	SD (copies)	CV(%)
LOD	20	25
repeatability	5		100537	6681	6.65
reproducibility	25 (5/day for 5days)		103128	9028	8.75
UCA1 copies，log	Cq Value	Cq Value
7	21.19
6	24.04
5	26.51
4	29.27
3	31.83
2	33.95
			template concentration (copies,log)
