# Supplementary material for: Urothelial carcinoembryonic antigen 1 score for early detection of prostate cancer and risk prediction
Source: Cancer Med. 2022 Mar 15;11(15):2875–85. doi: 10.1002/cam4.4629 (PMC9359874; doi:10.1002/cam4.4629)
Supplement: Supplementary file 5 — Table S2 [file CAM4-11-2875-s006.xls]

## Sheet: Sheet1
Table S2. Performance characteristics of UCA1 score for detecting prostate cancer and nonhigh risk prostate cancer in the Fuzhou validation cohort
Patients	Performance characteristics	UCA1 score ≥
		-12	-3.47	-0.475	3
Benign VS. Cancer	Sensitivity	1	1	0.714	0
	Specificity	0	0.284	0.837	1
	TP	91	91	65	0
	TN	0	83	242	289
	FP	289	206	47	0
	FN	0	0	26	91
	NNT	4.18	3.26	1.72	NaN
	PPV	0.24	0.31	0.58	NaN
	NPV	NaN	1	0.9	0.76
Benign VS. Nonhigh risk prostate cancer	Sensitivity	1		0.767	0
	Specificity	0		0.87	1
	TP	19		13	0
	TN	0		242	289
	FP	289		47	0
	FN	0		6	19
	NNT	16.21		4.62	NaN
	PPV	0.062		0.22	NaN
	NPV	NaN		0.98	0.94
Abbreviations: TP, true positive; TN, true negative; FP, false positive; FN, false negative; NaN, not a number; NNT, number needed to test; NPV, negative predictive value; PPV, positive predictive value. FN, FP, TN and TP are reported for a given cut-off value on the UCA1 score. NNT=(TP+FP)/TP.
