# Supplementary material for: Urothelial carcinoembryonic antigen 1 score for early detection of prostate cancer and risk prediction
Source: Cancer Med. 2022 Mar 15;11(15):2875–85. doi: 10.1002/cam4.4629 (PMC9359874; doi:10.1002/cam4.4629)
Supplement: Supplementary file 6 — Table S3 [file CAM4-11-2875-s002.xls]

## Sheet: Sheet1
Table S3. UCA1 score assist prostate biopsy at different cut-off value in the Fuzhou validation cohort
	PSA
	< 4	4 to <10	10 to 20	>20
Patients (n=380)	52	185	79	64
Benign (n=289)	43	159	55	32
UCA1 score < -0.475 (TN)	32	139	45	26
UCA1 score ≥ -0.475 (FP)	11	20	10	6
Cancer (n=91)	9	26	24	32
UCA1 score < -0.475 (FN)	0	6	10	10
UCA1 score ≥ -0.475 (TP)	9	20	14	22
Recommend biopsy	20	40	24	28
Biopsy redution,n(%)	32 (61.54)	145 (78.38)	55 (69.62)	36 (56.25)
Missed diagnosis, n (%)	0 (0)	6 (3.24)	10 (22.78)	10 (15.63)
Benign (n=289)	43	159	55	32
UCA1 score < -3.47 (TN)	10	43	18	11
UCA1 score ≥ -3.47 (FP)	33	116	37	21
Cancer (n=91)	9	26	24	32
UCA1 score < -3.47 (FN)	0	0	0	0
UCA1 score ≥ -3.47 (TP)	9	26	24	32
Recommend biopsy	42	142	61	53
Biopsy redution,n(%)	10 (19.23)	43 (23.24)	18 (22.78)	11 (17.19)
Missed diagnosis, n (%)	0 (0)	0 (0)	0 (0)	0 (0)
Abbreviations: TP, true positive; TN, true negative; FP, false positive; FN, false negative.
