# Supplementary material for: Urothelial carcinoembryonic antigen 1 score for early detection of prostate cancer and risk prediction
Source: Cancer Med. 2022 Mar 15;11(15):2875–85. doi: 10.1002/cam4.4629 (PMC9359874; doi:10.1002/cam4.4629)
Supplement: Supplementary file 7 — Table S4 [file CAM4-11-2875-s009.xls]

## Sheet: Sheet1
Table S4. The UCA1 score assists prostate biopsy in all patients (n=897)
Characteristic	UCA1 score	PSA only	Difference a (95% CI)	Pb
Recommend biopsy — no.	700	897
Biopsy outcome — no. (%)
Benign	479	674
Detection of clinically insignificant cancer: Gleason score 6 — no./total no. (%)	28/700 (4)	28/897 (3)	1 (0 to 3)
Detection of clinically significant cancer: Gleason score ≥7 — no./total no. (%)	193/700 (28)	195/897 (22)	6 (2 to 10)	0.007
Detection of WHO grade groups cancer:
group 2 — no./total no. (%)	27/700 (4)	27/897 (3)	1 (0 to 3)
group 3 — no./total no. (%)	43/700 (6)	45/897 (5)	1 (-1 to 4)
group 4 — no./total no. (%)	68/700 (10)	68/897 (8)	2 (0 to 5)
group 5 — no./total no. (%)	55/700 (8)	55/897 (6)	2 (-1 to 5)
Group 3+4+5— no./total no. (%)	166/700(24)	168/897(18)	6 (1 to 9)	0.015
NCCN risk group
Nonhigh risk cancer	47/700 (7)	49/897 (4)	2 (-1 to 4)
High risk cancer	174/700 (25)	174/897 (19)	6 (1to10)	0.009
Clinically significant cancer was defined as Gleason score ≥ 7, and clinically insignificant cancer was defined as Gleason score=6. WHO grade groups cancer: group 2 was defined as Gleason score=3+4; group 3 was defined as Gleason score=4+3; group 4 was defined as Gleason score=8; group 5 was defined as Gleason score ≥ 9; group 3+4+5 was defined as Gleason score ≥4+3. a Between-group differences a…
