# Supplementary material for: Urothelial carcinoembryonic antigen 1 score for early detection of prostate cancer and risk prediction
Source: Cancer Med. 2022 Mar 15;11(15):2875–85. doi: 10.1002/cam4.4629 (PMC9359874; doi:10.1002/cam4.4629)
Supplement: Supplementary file 8 — Data S1 [file CAM4-11-2875-s004.xls]

## Sheet: Sheet1
Shengli cohort sample ID	age	Admission_no/Outpatient_no	Pathology_no	TPSA(ng/mL)	FPSA(ng/mL)	F/T(%)	cancer(0,benign;1,cancer)	cancerhistory (0=NO,1=YES)	DRU	DRU node (0,NO;1,YES)	size (cm)	T	N	M	CKH	highriskprostatecancer (0,NO;1,YES;2,benign)	Gleason	PPBscore	PPB group (0,<33%;1,>=33%)	CAPRA	CAPRA group (0,<=5; 1, >5)	DAmico (1,Lisk;2,Irisk;3,Hrisk)	UCA1 18S RNA deta CT	KLK2CT	KLK2 normalize	KLK2 normalized UCA1 18S RNA deta CT	UCA1score
35	67	17035726	201709430	6	2	33.3	0	0	2	0	5				1	2							26.53	34.36	1	26.53	-6.35
36	62	17047389	201732314	11.81	1.71	14.7	0	0	3	0	6.5				1	2							20.7	34.36	1	20.7	-4.17
37	84	17051505	201732621	664.8	50	7.52	1	0	3	0	6.8	3	1	1	0	1	8	100	1	10	1	3	5.71	36.07	0.95	5.44	1.87
38	77	17048885	201732169	36.72	9.68	26.4	0	0	3	0	8				1	2							14.49	33.8	1.02	14.73	-1.92
39	66	17049210	201722948	12.52	1.12	8.9	1	0	2	0	6.5	4	1	1	0	1	7	60	1		0	2	8.92	38.41	0.89	7.98	0.6
40	68	17055243	201736789	24.06	3.58	14.9	0	0	3	0	5.5				1	2							12.83	35.51	0.97	12.41	-1.05
41	76	17055895	201736535	13.99	1.75	12.5	1	0	3	0	3	2	0	0	0	0	6	80	1	5	1	3	1.75	35.12	0.98	1.71	2.96
42	64	17056102	201736890	6	2	33.3	0	0	2	0	5				1	2							15	34.36	1	15	-2.03
43	79	17058818	201737825	46.39	3.43	7.4	1	0	3	0	6	3	1	0	0	1	9	100	1	10	1	3	13.37	38.99	0.88	11.78	-0.8
44	89	17058880	201738041	109.8	12.35	11.2	1	0	0	0	4.5	3	1	1	0	1	9	90	1	10	1	3	7.77	32.65	1.05	8.18	0.58
45	66	17060427	201739317	14.39	1.87	13	0	0	2	0	5.4				1	2							13.12	33.87	1.01	13.31	-1.39
46	77	17060885	201739450	17.64	3.14	17.8	1	0	2	0	4.4	0	0	0	0	0	7	50	1	5	0	3	13.51	40	0.86	11.6	-0.75
47	66	17061043	201739448	20.43	2.67	13.1	0	0	3	0	5.3				1	2							19.65	34.36	1	19.65	-3.77
48	81	17062177	201741368	778.6	50	6.42	1	0	1	1	6.5	4	1	1	0	1	9	100	1	10	1	3	7.35	33.93	1.01	7.44	1.17
49	60	17064758	201742749	14.05	1.92	13.7	0	0	3	0	8				1	2							15.17	34.54	0.99	15.09	-2.06
50	67	17068135	201743406	42.54	13.42	31.5	1	0	1	0	5	3	0	0	0	1	7	80	1	10	1	3	13.21	33.24	1.03	13.65	-1.51
51	71	17068435	201743738	11.37	1.5	13.2	0	0	3	0	8				1	2							14.02	32.42	1.06	14.86	-1.98
52	69	17070274	201745152	12.65	2.53	20	0	0	2	0	5				1	2							10.96	24.81	1.38	15.18	-2.1
53	73	17071016	201746263	59.52	3.4	5.7	1	0	2	0	4.9	0	0	0	0	1	8	100	1	9	1	3	6.83	31.7	1.08	7.4	0.84
54	75	17072326	201746999	1478	50	3.38	1	0	3	0	6.5	4	1	1	0	1	9	70	1	10	1	3	8.05	31.73	1.08	8.72	1.02
55	75	17073616	201747713	18.32	1.63	8.9	0	0	2	0	5.4				1	2							15.01	31.65	1.09	16.3	-2.51
56	72	17075483	201748746	68.23	6.91	10.1	1	0	2	0	6.2	0	0	0	0	1	9	100	1	9	1	3	10.4	34.43	1	10.38	-0.27
57	75	17076685	201748742	15.8	2.5	15.8	0	0	2	0	4.5				1	2							10.59	34.85	0.99	10.45	-0.32
58	70	17074474	201749001	16.09	3.59	22.3	0	0	1	0	4				1	2							12.02	34.95	0.98	11.81	-0.83
59	66	17079699	201751724	10.48	2.41	23	0	0	2	0	6				1	2							17.22	33.47	1.03	17.67	-3.03
60	77	17083273	201800220	25.97	5.94	22.9	1	0	2	0	8	3	0	0	0	1	7	80	1	10	1	3	6.55	34.07	1.01	6.61	1.13
64	80	17082045	201748826	13.45	11.91	88.6	1	0	3	0	8	0	0	0	0	1	10	100	1	7	1	3	3.54	31.84	1.08	3.82	2.16
65	67	17084254	201748930	50.33	11.97	23.8	1	0	1	0	7.5	4	1	0	0	1	10	80	1	10	1	3	8.28	34.98	0.98	8.13	0.57
68	73	18000192	201800616	15.21	1.3	8.5	0	0	3	0	5				1	2							13.15	33.91	1.01	13.32	-1.4
69	74	18000661	201802419	10.7	1.76	16.4	0	0	3	0	8				1	2							12.08	33.18	1.04	12.51	-1.09
70	60	18001649	201801375	20.78	1.95	9.1	1	0	2	1	4.7	0	0	0	0	1	7	50	1	9	1	3	8.12	33.05	1.04	8.44	0.44
73	77	18003307	201802608	67.41	5.6	8.3	0	0	2	0	6.8				1	2							12.28	34.36	1	12.28	-0.98
74	69	18003389	201803892	19.45	2.1	10.8	1	0	1	0	5	0	0	0	0	0	6	80	1	4	1	3	7.87	34.24	1	7.9	0.64
75	59	18003596	201803900	71.85	3.93	5.5	1	0	2	0	5	3	0	0	0	1	7	80	1	8	1	3	2.34	34.53	1	2.33	2.75
78	63	18001887	201805410	30.1	4.15	13.8	0	0	1	0	5				1	2							11.91	28.98	1.19	14.12	-1.69
79	73	18006339	201805364	30.23	3.94	13	0	0	3	0	4				1	2							12.65	32.2	1.07	13.5	-1.46
80	73	18006808	201804572	16.74	0.951	5.7	0	0	2	0	4.5				1	2							13.54	33.74	1.02	13.78	-1.57
81	66	18006923	201804786	10.29	0.968	9.4	0	0	1	0	4.5				1	2							10.45	31.73	1.08	11.32	-0.65
84	71	18011078	201807378	21.76	2.99	13.7	1	0	2	0	6.5	4	1	1	0	1	8	30	0	8	1	3	7.62	33.08	1.04	7.91	0.63
85	64	18011673	201808280	37.42	5.51	14.7	0	0	2	0	4.5				1	2							19.49	31.62	1.09	21.18	-4.33
86	73	18011950	201802715	135	8.34	6.2	1	0	1	0	5	3	0	0	0	1	7	42	1	7	1	3	9.72	33.47	1.03	9.98	-0.09
88	76	18011602	201809178	19.99	3.02	15.1	0	1	3	0	7				1	2							14.18	33.12	1.04	14.71	-1.91
89	70	18010864	201809510	24.99	2.55	10.2	0	0	1	0	5.4				1	2							12.64	31.51	1.09	13.78	-1.56
90	81	18011935	201808365	18.87	4.86	25.8	0	0	2	0	5				1	2							12.03	34.36	1	12.03	-0.91
91	66	18012006	201808473	6	2	33.3	0	0	2	0	5				1	2							14.87	34.36	1	14.87	-1.98
92	82	18012044	201809518	12.13	4.86	13.1	0	0	2	0	7.9				1	2							13.62	29.66	1.16	15.78	-2.32
93	67	18014247	201809336	501.3	50	9.97	1	0	3	1	5.6	4	0	1	0	1	9	80	1	10	1	3	6.28	32.89	1.04	6.56	1.37
95	65	18014366	201809443	27.17	2.59	9.5	0	0	1	0	6.4				1	2							10.34	33.42	1.03	10.63	-0.38
96	62	18015736	201809501	16.91	2.94	17.4	1	0	2	0	5	2	0	0	0	0	6	0	0	3	1	3	6.49	33.53	1.02	6.65	1.11
97	81	18015825	201809623	32.67	26.17	80.1	1	0	3	0	4.4	3	0	0	0	1	8				0	2	6.91	30.47	1.13	7.79	0.68
101	63	18027015	201816557	6	2	33.3	0	0	2	0	5				1	2							11.98	34.36	1	11.98	-0.9
102	71	18027149	201817412	1434	50	3.49	1	0	0	0	6	3	0	0	0	1	7	100	1	10	1	3	6.57	37.45	0.92	6.02	2.01
103	77	18030109	201820726	13.04	1.74	13.3	1	0	2	1	5	0	0	0	0	0	7	30	0	6	1	3	6.12	40	0.86	5.25	1.63
104	70	18030365	201822021	5.66	0.812	14.3	0	0	1	0	5				1	2							26.15	34.36	1	26.15	-6.21
105	75	18032660	201822998	18.25	2.1	11.5	1	0	2	0	6.1	2	0	0	0	0	7	60	1	7	1	3	7.17	37.88	0.91	6.5	1.16
106	82	18035694	201823010	55.96	4.26	7.6	1	0	2	0	4.8	0	0	0	0	1		60	1	9	1	3	17.19	36.27	0.95	16.28	-2.49
107	72	18035790	201822694	24.31	2.47	10.2	1	0	1	0	5	0	0	0	0	1	7	50	1	8	1	3	5.61	40	0.86	4.82	1.8
108	67	18036106	201824207	5.49	0.838	15.9	0	0	2	0	4				1	2							19.66	34.36	1	19.66	-3.78
109	64	18036318	201823233	5	2	40	0	0	2	1	4.5				1	2							18.39	34.36	1	18.39	-3.3
110	74	18037436	201824240	9	1.6	17.7	1	0	2	0	6.5	2	0	0	1	1	8	80	1	7	1	3	10.4	40	0.86	8.93	0.25
111	65	18036565	201825640	1.91	0.585	30.6	0	0	2	0	4				1	2							17.74	34.36	1	17.74	-3.06
112	72	18038039	201825728	6.43	0.543	8.9	1	0	2	0	6.5	0	0	0	0	0	7	30	0	5	0	2	12.47	40	0.86	10.71	-0.42
113	92	18036964	201825713	1.7	0.448	26.4	0	0	3	0	4.5				1	2							12.52	34.36	1	12.52	-1.1
114	66	18037691	201825926	29.69	3.73	12.6	0	0	1	0	2				1	2							17.1	34.36	1	17.1	-2.81
115	83	18038419	201826111	10	5	50	0	0	3	0	8				1	2							25.08	34.36	1	25.08	-5.81
116	76	18037461	201825804	33.95	1.58	4.7	0	0	2	0	5.7				1	2							19.14	34.25	1	19.2	-3.59
131	65	18053102	201834418	6	2	33.3	0	0	0	0	5.0				1	2							32.69	34.36	1	32.69	-8.66
132	69	18053284	201834524	10.377	1.521	14.66	1	1	2	0	6.5	3	0	0	0	1	6	80	1	5	0	3	14.07	34.36	1	14.07	-1.68
133	64	18053078	201834617	5.07	0.507	10	0	0	1	0	4.0				1	2							17.32	34.36	1	17.32	-2.9
134	78	18053054	201834825	5.03	1.82	36.2	0	0	1	0	5.8				1	2							14.97	34.36	1	14.97	-2.02
135	60	18053136	201835224	2.06	0.496	24.1	0	0	2	0	6.0				1	2							20.71	34.36	1	20.71	-4.17
136	72	18053159	201835406	4.12	0.807	19.6	0	0	2	0	5.2				1	2							15.67	33.82	1.02	15.92	-2.38
137	68	18053452	201834522	19.32	1.61	8.3	0	0	3	0	6.6				1	2							11.85	34.36	1	11.85	-0.84
138	78	18053636	201837615	3.21	0.964	30	0	0	2	0	4.0				1	2							17.39	30.44	1.13	19.62	-3.77
139	63	18053891	201835741	13.13	1.07	8.1	1	0	1	0	6.0	2	0	0	0	1	8	30	0	2	0	3	6.01	34.96	0.98	5.9	1.38
140	65	18053863	201836122	6	2	33.3	0	0	1	0	5.0				1	2							17.32	34.36	1	17.32	-2.9
141	81	18042510	201836106	10.47	1.46	13.9	0	0	1	0	5.0				1	2							6.79	34.36	1	6.79	1.05
142	64	18042537	201836791	5	0.515	10.3	0	0	3	0	4.0				1	2							18.7	16.51	2.08	38.92	-11
143	80	18026451	201837157	46.68	5.2	11.1	0	0	1	0	4.3				1	2							10.14	34.36	1	10.14	-0.19
144	66	18042730	201837259	4.7	0.787	16.7	0	0	1	0	4.0				1	2							11.79	34.36	1	11.79	-0.83
145	82	18043588	201837460	2.21	0.532	24.1	0	0	2	0	4.8				1	2							14.91	34.36	1	14.91	-2
146	75	18061102	201838109	13.93	2.63	18.9	0	0	1	0	6.0				1	2							22.47	34.36	1	22.47	-4.83
147	75	3301462888	201838120	0.39	0.104	26.7	0	0	1	0	4.0				1	2							22.49	34.36	1	22.49	-4.84
148	70	2011079457	201839015	5.66	1.27	22.4	0	0	1	0	4.9				1	2							18.2	34.36	1	18.2	-3.23
149	90	18043764	201832801	36.02	16.32	45.3	0	0	1	0	4.3				1	2							21.36	34.36	1	21.36	-4.4
150	86	18043653	201833206	6.12	1.73	28.3	0	0	1	0	4.0				1	2							10.52	34.36	1	10.52	-0.35
151	83	18043057	201834017	5.5	1.33	24.2	0	0	1	0	4.0				1	2							22.43	34.36	1	22.43	-4.82
152	86	18043204	201835110	7.98	0.888	11.1	0	0	1	0	4.0				1	2							19.41	34.36	1	19.41	-3.68
153	56	3501357828	201836117	4.38	0.456	10.4	0	0	1	0	4.0				1	2							16.85	34.36	1	16.85	-2.73
154	65	3501689335	201837064	16.87	2.66	15.8	0	0	1	0	4.0				1	2							20.58	33.83	1.02	20.9	-4.24
155	65	3501689362	201837051	4.19	1.2	28.6	0	0	1	0	4.0				1	2							19.35	31.63	1.09	21.01	-4.29
156	79	1804324	201827909	55.78	6.19	11.1	1	0	2	0	6	3	0	0	0	1	7	60	1	8	1	3	4.98	35.39	0.97	4.84	1.8
157	74	18043238	201827911	43.54	4.68	10.7	1	0	2	0	6.0	3	1	0	0	1	7	100	1	10	1	3	3.07	34.52	1	3.06	2.47
158	64	18042955	201827925	2.01	0.682	33.9	0	0	2	0	4.5				1	2							18.1	35.41	0.97	17.56	-2.99
159	75	18043230	201828106	13.93	2.63	18.9	0	0	1	0	6.0				1	2							20.39	34.96	0.98	20.04	-3.92
160	78	18043278	201828157	7.03	1.87	26.6	0	0	1	0	4.0				1	2							23.18	34.76	0.99	22.91	-5
161	72	18041453	201827917	204.73	18.57	9.1	1	0	2	0	5.5	4	1	0	0	1	9	40	1	10	1	3	6.01	40	0.86	5.16	1.75
162	73	18042271	201828868	21.07	1.37	6.5	0	0	2	0	5.0				1	2							16.3	34.36	1	16.3	-2.51
163	76	1804334	201828326	5.17	1.03	19.9	0	0	2	0	5.0				1	2							16.82	34.36	1	16.82	-2.71
164	79	18045566	201829117	15.89	1.65	10.4	0	0	1	0	5.0				1	2							17.99	34.36	1	17.99	-3.15
165	55	18046030	201829531	4.19	0.478	11.4	0	0	1	0	4.0				1	2							20.61	34.36	1	20.61	-4.13
166	87	18046238	201829533	9.52	0.668	7	0	0	1	0	4.0				1	2							19.24	34.36	1	19.24	-3.62
167	72	18046489	201829658	7.69	1.44	18.7	0	0	1	0	4.0				1	2							10.39	34.36	1	10.39	-0.3
168	75	18046368	201829660	4.17	0.759	18.2	0	0	1	0	4.0				1	2							16.3	34.36	1	16.3	-2.52
169	54	18046375	201830112	4.02	0.61	15.2	0	0	1	0	4.0				1	2							11.49	34.36	1	11.49	-0.72
170	74	18046381	201830119	4.05	0.658	16.2	0	0	1	0	4.0				1	2							11.9	34.36	1	11.9	-0.87
171	71	18046335	201830339	8.5	0.765	9	1	0	2	1	5.0	3	0	0	0	1	9	100	1	7	1	3	12.88	33.21	1.03	13.33	-1.4
172	60	18046160	201830350	528.4	50	9.46	1	0	1	0	4.2	4	1	1	0	1	10				0	2	10.85	28.09	1.22	13.27	-1.13
173	71	18046713	201830461	6.47	0.577	8.9	0	0	1	0	5.3				1	2							12.37	37.61	0.91	11.3	-0.64
174	68	201625251	201830468	29.23	6.23	21.3	0	0	2	0	5				1	2							5.94	6.52	5.27	31.28	-8.12
175	67	18046701	201830452	5.78	1.05	18.2	0	0	1	0	4.0				1	2							13.75	35.97	0.96	13.13	-1.33
176	54	18044324	201830506	180.6	31.85	17.6	1	0	1	0	6.0	4	0	1	0	1	7	82	1	8	1	3	13.46	33.82	1.02	13.67	-1.45
177	78	18047661	201830509	4.4	0.509	11.6	0	0	2	0	5.6				1	2							13.38	32.46	1.06	14.16	-1.72
178	66	18047856	201830951	4.22	0.861	20.4	0	0	1	0	4.0				1	2							6.6	33.99	1.01	6.67	1.09
179	69	18047929	201831027	17.14	3.65	21.3	1	0	1	0	5.0	0	0	0	0	0	6	10	0	3	0	2	12.14	23.12	1.49	18.03	-3.16
180	69	18047081	201831953	5.78	0.574	9.9	1	0	2	0	5.0	2	0	0	0	0	7	0	0	2	0	3	9.66	35.18	0.98	9.43	0.06
181	58	18048244	201831980	4.25	0.298	7	0	0	1	0	4.0				1	2							19.49	33.93	1.01	19.73	-3.81
182	81	18047909	201831951	4.02	1.21	30.1	0	0	1	0	5.0				1	2							14.35	34.35	1	14.35	-1.79
183	75	18048151	201831291	8.94	1.54	17.2	0	0	1	0	5.3				1	2							18.06	34.87	0.99	17.8	-3.08
184	75	18048382	201831995	4.54	0.892	18.3	1	0	1	0	5.3	0	0	0	0	0	7	60	1	3	0	3	16.21	35.58	0.97	15.65	-2.28
185	79	18048306	201832446	6.33	1.84	29.1	0	0	3	0	5				1	2							23.02	22.16	1.55	35.69	-9.79
186	67	18046695	201832481	19.32	1.61	8.3	0	0	3	0	7.5				1	2							8.68	7.16	4.8	41.7	-12.04
187	69	18048517	201831745	13.1	1.92	14.7	0	0	2	0	5				1	2							15.2	28.77	1.19	18.15	-3.21
188	64	18048606	201832857	12.28	1.94	15.8	0	1	1	0	4				1	2							10.16	8.39	4.1	41.67	-12.03
189	75	18048625	201832890	13.76	2.17	15.8	0	0	1	0	4				1	2							10.78	35.18	0.98	10.53	-0.35
190	79	18048646	201833245	0.82	0.142	17.3	0	0	2	0	5				1	2							13.9	18.54	1.85	25.76	-6.07
191	83	18047696	201832523	17.8	3.19	17.9	1	0	2	0	5.6	0	0	0	0	0	7	30	0	4	0	3	10.43	40	0.86	8.96	0.24
192	67	18049289	201832906	5.24	0.572	10.9	0	0	1	0	7				1	2							15.49	34.36	1	15.49	-2.21
193	61	2018319946	201832913	12.84	1.39	10.8	0	0	1	0	4				1	2							20.25	34.36	1	20.25	-3.99
194	79	18050120	201832975	17.97	3.76	20.9	0	0	1	0	6.6				1	2							17.81	34.36	1	17.81	-3.08
195	64	18050148	201833101	4	0.47	11.8	0	0	1	0	4				1	2							17.67	34.36	1	17.67	-3.03
196	69	18048021	201833244	1.08	0.223	20.6	0	0	2	0	3				1	2							12.96	34.36	1	12.96	-1.27
197	75	18048297	201833118	41.58	3.79	9.1	0	0	1	0	4				1	2							18.02	34.36	1	18.02	-3.15
198	87	2016183324	201833127	4.67	0.858	18.4	0	0	3	0	4.6				1	2							16.5	34.36	1	16.5	-2.59
199	60	18050510	201833129	5.72	0.618	10.8	0	0	1	0	4				1	2							13.34	34.36	1	13.34	-1.41
200	73	18050537	201833137	8.22	0.718	8.7	0	0	1	0	4.8				0	2							15.3	34.36	1	15.3	-2.14
201	83	18050612	201833201	17.81	1.22	6.9	0	0	1	0	4				1	2							19.77	33.94	1.01	20.01	-3.9
202	66	18051008	201833205	12.47	3.57	28.6	0	0	1	0	4				1	2							19.51	33.53	1.02	19.99	-3.9
203	75	18050618	201833242	3.31	1.1	33.2	0	0	3	0	6				1	2							18.51	33.58	1.02	18.93	-3.51
204	72	18050815	201833256	11.72	0.732	6.2	0	0	1	0	4				1	2							19.25	32.64	1.05	20.26	-4
205	72	18050677	201833288	4	0.886	22.2	0	0	1	0	3				1	2							19.75	17.59	1.95	38.57	-10.87
206	75	18050713	201833285	4.9	0.816	16.7	0	0	1	0	4				1	2							16.51	34.26	1	16.56	-2.62
207	71	18050817	201833281	4.43	1.47	33.2	0	0	2	0	5				1	2							18.96	26.24	1.31	24.82	-5.71
208	66	18051012	201833292	10.25	1.74	17	0	0	1	0	4				1	2							13.47	34.69	0.99	13.34	-1.41
209	76	18051019	201836302	8.97	1.51	16.8	0	0	2	0	4				1	2							16.65	34.81	0.99	16.43	-2.57
210	56	18051227	201836411	4.77	0.489	10.3	0	0	1	0	4				1	2							8.95	34.36	1	8.95	0.24
211	75	2017342678	201836392	12.24	3.22	26.3	1	0	1	0	5.5	4	1	1	0	1	10	90	1	8	1	3	10.43	34.37	1	10.42	-0.31
212	75	18051204	201836401	4.43	1	22.6	0	0	1	0	4				1	2							20.61	33.72	1.02	21	-4.28
213	72	18051660	201834162	4.37	2.16	49.4	0	0	3	0	3				1	2							19.24	35.34	0.97	18.7	-3.42
214	69	18051369	201834258	8.8	1.67	19	0	0	3	0	4				1	2							18.39	35.35	0.97	17.87	-3.11
215	77	18052660	201834753	4.01	0.621	15.5	0	0	2	0	3.5				1	2							15.8	34.36	1	15.8	-2.33
216	78	2011346238	201834760	6.44	1.39	21.6	0	0	1	0	4				1	2							11.49	34.36	1	11.49	-0.71
217	87	2011384952	201834765	635.2	50	7.87	1	0	1	0	6	4	1	1	0	1	8	80	1	10	1	3	4.97	40	0.86	4.26	2.29
218	42	18052706	202834771	8.6	0.96	11.2	0	0	1	0	4				1	2							20.7	34.36	1	20.7	-4.17
219	68	18052730	201834773	21.64	2.94	13.6	0	0	1	0	4				1	2							16.65	34.36	1	16.65	-2.64
220	84	18051704	201834775	7.38	0.596	8.1	0	0	1	0	4				1	2							13.9	34.36	1	13.9	-1.62
222	62	18053814	201834780	6.63	2.45	37	0	0	1	0	4.0				1	2							16.11	34.36	1	16.11	-2.45
223	75	18053557	201834781	4.04	1.15	28.5	0	0	1	0	4.0				1	2							16.43	34.36	1	16.43	-2.57
224	67	18053349	201834783	28.31	3.22	11.4	0	0	2	0	4				1	2							16.76	34.36	1	16.76	-2.68
225	69	18053438	201835556	4.53	0.732	16.2	0	0	2	0	4				1	2							18.41	34.36	1	18.41	-3.31
226	64	18053450	201835561	5.41	0.66	12.2	0	0	1	0	4.0				1	2							15.49	34.36	1	15.49	-2.21
227	56	18053451	201835579	16.02	2.59	16.2	0	0	1	0	4.0				1	2							20.25	34.36	1	20.25	-3.99
228	74	18053479	201835803	22.48	4.49	20	0	0	3	0	4.0				1	2							17.81	34.36	1	17.81	-3.08
229	50	18053379	201834785	6.65	1.13	17	0	0	2	0	5.8				1	2							17.67	34.36	1	17.67	-3.03
231	75	18054342	201836122	15.02	1.76	11.7	0	0	2	0	4.0				1	2							18.02	34.36	1	18.02	-3.16
232	79	18054188	201836135	15.35	1.3	8.5	0	0	2	0	4.0				1	2							16.5	34.36	1	16.5	-2.59
233	71	18054192	201836140	4.44	0.575	13	0	0	1	0	4.0				1	2							13.34	34.36	1	13.34	-1.41
234	31	18054206	201836151	4.48	0.286	6.4	0	0	1	0	4.0				1	2							12.23	34.36	1	12.23	-0.99
235	77	18050564	201835832	4.41	2.01	45.5	0	0	1	0	4.0				1	2							22.23	34.36	1	22.23	-4.74
236	75	18055027	201837106	9.05	2.19	24.2	0	0	1	0	4.0				1	2							14.97	34.36	1	14.97	-2.02
237	71	18055088	201836120	10.91	1.68	15.4	1	0	3	1	6.0	4	0	0	0	1	9	60	1	7	1	3	10.43	40	0.86	8.96	0.24
238	85	2011137875	201837603	4.07	0.899	22.1	0	0	1	0	5.3				1	2							17.59	34.36	1	17.59	-3
239	72	18056355	201837631	16.52	1.06	6.4	0	0	1	0	4.0				1	2							14.82	34.36	1	14.82	-1.96
240	75	18056396	201837781	13.59	2.61	19.2	0	0	1	0	4.0				1	2							16.55	34.36	1	16.55	-2.61
241	65	18056028	201837840	13.25	2.62	19.8	1	0	1	0	5.0	4	1	0	0	1	9	80	1	8	1	3	10.43	40	0.86	8.96	0.24
242	77	18060887	201841240	29.6	8.38	28.3	0	0	2	0	6				1	2							16.18	34.36	1	16.18	-2.46
243	79	18060925	201841305	12.78	3.68	28.8	0	0	1	0	6.6				1	2							27.25	34.36	1	27.25	-6.62
244	70	18040080	201841319	27.88	1.4	5	1	0	2	0	5.5	4	1	1	0	1	7	100	1	9	1	3	10.43	40	0.86	8.96	0.25
245	82	18062933	201842513	6.3	2.53	40.2	0	0	1	0	4.0				1	2							15	34.36	1	15	-2.03
246	67	18062963	201842319	6.52	0.685	10.5	0	0	1	0	4.0				1	2							26.53	34.36	1	26.53	-6.35
247	52	18063100	201842264	9.92	1.19	12	0	0	2	0	5.4				1	2							14.87	34.36	1	14.87	-1.98
248	64	18062988	201842305	5.83	0.752	12.9	0	0	1	0	4.0				1	2							11.98	34.36	1	11.98	-0.9
249	61	18062991	201842310	8.39	1.23	14.7	0	0	1	0	4.0				1	2							14.52	34.36	1	14.52	-1.85
250	74	18060382	201839835	7.13	1.77	24.8	0	0	2	0	6				1	2							20.61	34.36	1	20.61	-4.13
251	72	18061253	201842415	12.8	2.16	16.9	0	0	3	0	4				1	2							19.24	34.36	1	19.24	-3.62
252	73	18061861	201842464	6.93	1.18	17	0	0	2	0	4				1	2							10.39	34.36	1	10.39	-0.3
253	63	18061904	201842480	8	0.35	66	1	0	2	0	5.0	2	2	0	1	1	8	80	1	3	0	3	10.43	40	0.86	8.96	0.24
254	70	18061187	201841700	11.13	0.536	4.8	0	0	2	0	5				1	2							22.43	34.36	1	22.43	-4.81
255	83	2017166361	201842201	64.79	9.22	14.2	0	0	1	0	4.0				1	2							19.41	34.36	1	19.41	-3.66
256	74	18063912	201842205	4.84	0.328	6.8	0	0	1	0	4.0				1	2							16.85	34.36	1	16.85	-2.73
257	71	18064006	201842216	19.97	4.53	22.7	0	0	1	0	4.0				1	2							18.23	34.36	1	18.23	-3.23
258	75	18063605	201843532	22.57	4.79	21.2	0	0	3	0	5				1	2							14.69	34.36	1	14.69	-1.91
259	62	18063824	201842262	14.89	1.42	9.5	0	0	2	0	9				1	2							20.49	34.36	1	20.49	-4.09
260	86	18064066	201842279	27.07	10.23	37.8	0	0	1	0	4.0				1	2							19.22	34.36	1	19.22	-3.6
261	47	18064125	201842288	4.43	0.868	19.6	0	0	1	0	4.0				1	2							10.43	34.36	1	10.43	-0.32
262	78	18064246	201842350	4.24	0.931	22	0	0	1	0	4.0				1	2							20.61	34.36	1	20.61	-4.13
263	64	18064340	201842361	29.91	3.15	10.5	0	0	1	0	4.0				1	2							19.24	34.36	1	19.24	-3.61
264	64	18064431	201842367	5.3	0.781	14.7	0	0	1	0	4.0				1	2							10.39	34.36	1	10.39	-0.3
265	67	18064196	201842735	3118	50	1.6	1	0	3	0	5.4	3	1	1	0	1	7	80	1	10	1	3	12.12	40	0.86	10.41	1.17
266	69	2012175873	201842765	5.05	0.597	19	0	0	1	0	4.2				1	2							18.18	32.3	1.06	19.33	-3.66
267	75	2009183743	201844219	4.46	0.995	22.3	0	0	2	0	5.0				1	2							11.18	26.53	1.3	14.48	-1.84
268	62	18064420	201843212	1.46	0.284	19.5	0	0	1	0	2				1	2							21.18	34.95	0.98	20.82	-4.22
269	73	18064525	201842517	55.89	4.4	7.9	1	0	2	0	3.5	3	0	1	0	1	7	100	1	10	1	3	11.31	41	0.84	9.47	0.06
270	76	18064478	201842519	21.76	5.41	24.9	0	0	3	0	7.0				1	2							16.54	34.55	0.99	16.44	-2.57
271	27	18064513	210844409	5.42	0.47	8.7	0	0	1	0	4				1	2							11.18	35.21	0.98	10.91	-0.5
272	64	18064654	201844431	5.08	0.606	11.9	0	0	2	0	5.5				1	2							23.35	34.36	1	23.35	-5.16
273	51	18066426	201845101	4.27	0.227	5.3	0	0	1	0	4.0				1	2							12.48	35.49	0.97	12.08	-0.94
274	80	2007079756	201845107	4.13	1.22	29.5	0	0	1	0	4.0				1	2							21.36	34.9	0.98	21.02	-4.29
275	61	18065871	201845228	8.44	0.879	10.4	0	0	1	0	4.0				1	2							23.2	34.36	1	23.2	-5.1
276	74	18065952	201845261	5.07	0.841	16.6	0	0	2	0	6				1	2							13.72	33.59	1.02	14.03	-1.67
277	77	18064953	201845297	5.02	1.37	27.3	0	0	1	0	4.8				1	2							17.7	27.57	1.25	22.06	-4.68
278	67	18066512	201846033	8.71	0.541	6.2	0	0	1	0	5.3				1	2							23.91	28.92	1.19	28.4	-7.06
279	81	2013393738	201846075	7.26	0.67	9.2	1	0	1	0	5.1	4	1	1	0	1	9	80	1	7	1	3	1.36	25.78	1.33	1.81	2.98
280	68	18066740	201846371	2.47	0.719	29.1	0	0	2	0	6				1	2							24.39	20.24	1.7	41.47	-11.96
281	67	18069093	201846403	12.11	1.39	11.5	0	0	1	0	4.2				1	2							18.8	35.51	0.97	18.19	-3.22
282	83	18069098	201846415	5.22	1.35	25.9	0	0	1	0	4.0				1	2							11.36	31.81	1.08	12.27	-1.01
283	68	18069107	201846428	6.51	1.69	26	0	0	1	0	4.0				1	2							14.11	27.87	1.23	17.39	-2.93
284	73	18069118	201846430	7.92	3.26	41.2	0	0	1	0	4.0				1	2							7.35	38.29	0.9	6.59	1.12
285	66	18069128	201846397	5.88	0.902	15.3	0	0	1	0	4.0				1	2							8.08	36.79	0.93	7.55	0.76
286	55	18069204	201847010	6.69	0.539	8.1	0	0	1	0	4.0				1	2							10.74	35.9	0.96	10.28	-0.26
287	65	18068980	201847115	10.27	2.38	23.2	0	0	1	0	4.0				1	2							13.3	36.36	0.94	12.57	-1.12
288	65	18068914	201846189	8.74	1.32	15.1	0	0	2	0	8				1	2							8.82	37.42	0.92	8.1	0.56
289	64	18069242	201847573	12.65	0.844	6.7	0	0	2	0	5.5				1	2							17.99	33.46	1.03	18.47	-3.33
290	60	18069252	201846201	5.22	0.62	11.9	0	0	1	0	4.0				1	2							20.61	26.56	1.29	26.66	-6.4
291	82	18069268	201846209	9.89	1.16	11.7	0	0	1	0	4.0				1	2							19.24	31.87	1.08	20.74	-4.18
292	62	18069275	201846215	5.52	1.05	19	0	0	1	0	4.0				1	2							10.39	31.25	1.1	11.42	-0.69
293	61	1869293	201846233	4.81	0.652	13.6	0	0	1	0	4.0				1	2							8.8	30.29	1.13	9.98	-0.15
294	92	18069288	201846248	24.88	2.55	10.2	0	0	1	0	4.0				1	2							11.49	38.41	0.89	10.28	-0.25
295	85	18069303	201846259	4.52	1.85	40.9	0	0	1	0	4.0				1	2							11.9	33.98	1.01	12.03	-0.92
296	61	18068843	201846968	2.37	0.868	36.6	1	0	1	0	8	3	1	0	0	1	7	80	1	6	1	3	6.65	39.52	0.87	5.78	1.43
297	64	18069257	201846503	12.65	0.844	6.7	0	0	1	0	5.5				1	2							17.99	34.36	1	17.99	-3.15
298	60	18069555	201846517	13.42	0.789	5.9	0	0	1	0	5.5				1	2							19.94	36.69	0.94	18.67	-3.41
299	64	18069603	201846520	8.26	0.778	9.4	0	0	1	0	4.0				1	2							17.08	26.93	1.28	21.79	-4.57
300	71	18069671	201846522	5.35	1.29	24.1	0	0	1	0	4.0				1	2							13.03	25.03	1.37	17.89	-3.11
301	77	18069688	201846527	6.51	1.26	19.4	0	0	1	0	4.0				1	2							15	34.36	1	15	-2.03
302	64	18069712	201846531	6.44	1.05	16.3	0	0	1	0	4.0				1	2							26.53	34.36	1	26.53	-6.35
303	81	18069760	201846533	7.54	2	26.5	0	0	1	0	4.0				1	2							14.87	34.36	1	14.87	-1.98
304	74	18069842	201846536	5.28	1.02	19.3	0	0	1	0	4.0				1	2							11.98	34.36	1	11.98	-0.9
305	66	18069875	201846538	5.71	1.15	20.1	0	0	2	0	8				1	2							14.52	34.36	1	14.52	-1.85
306	77	18069914	201847266	8	0.218	41.9	1	0	2	0	4.5	0	0	0	0	0	7	10	0	6	1	3	6.65	40	0.86	5.71	1.45
307	80	18070344	201847278	25.62	4.66	18.2	0	0	3	0	6.2				1	2							20.1	34.36	1	20.1	-3.93
308	86	18070181	201846539	72.98	0.845	18.3	1	0	2	0	3.7	3	1	0	0	1	9	100	1	10	1	3	6.65	40	0.86	5.71	1.49
309	79	18070109	201847301	4.63	2.31	50	0	0	1	0	5.0				1	2							21.26	34.36	1	21.26	-4.38
310	59	18070210	201824975	0.23	0.071	30.9	1	0	1	0	0.8	3	1	0	0	1	9	80	1	8	1	3	6.65	40	0.86	5.71	1.45
311	52	18070355	201848920	1.36	0.313	23	0	0	2	0	2				1	2							22.47	34.36	1	22.47	-4.83
312	80	18070663	201847417	6.49	1.24	19.1	0	0	1	0	4.0				1	2							22.49	34.36	1	22.49	-4.84
313	80	18070234	201847425	5.36	0.247	4.6	0	0	1	0	4.0				1	2							18.2	34.36	1	18.2	-3.23
314	55	18069481	201847433	6.06	0.744	12.3	0	0	1	0	4.0				1	2							21.36	34.36	1	21.36	-4.41
315	75	18070015	201847439	8.54	2.43	28.5	0	0	1	0	4.0				1	2							10.52	34.36	1	10.52	-0.35
316	67	18070148	201847450	4.07	0.637	15.7	0	0	1	0	4.0				1	2							22.43	34.36	1	22.43	-4.82
317	66	18070498	201847461	5.06	1.41	27.9	0	0	1	0	4.0				1	2							19.41	34.36	1	19.41	-3.68
318	58	18070533	201847495	10.44	1.95	18.7	0	0	1	0	4.0				1	2							16.85	34.36	1	16.85	-2.72
319	64	18071076	201847438	7.75	1.28	16.5	0	0	1	0	4.0				1	2							16.28	34.36	1	16.28	-2.51
320	77	18070159	201847524	15.9	3.38	21.3	0	0	3	0	7				1	2							14.69	34.36	1	14.69	-1.91
321	63	2011264312	201847613	4.63	0.867	18.7	0	0	1	0	4.8				1	2							19.16	35.44	0.97	18.58	-3.37
322	69	2010342452	201847726	8.28	2.36	28.5	0	0	1	0	4.0				1	2							12.96	25.24	1.36	17.64	-3.02
323	84	18069987	201847895	5.08	1.42	28	0	0	1	0	4.0				1	2							20.27	32.81	1.05	21.23	-4.37
324	62	18069993	201847810	7	0.02	10	0	0	1	0	4.4				1	2							11.08	30.16	1.14	12.62	-1.14
325	73	18068671	201848356	6.89	1.45	21	0	0	2	0	6				1	2							13.9	40	0.86	11.94	-0.88
326	68	18071245	201849769	10.76	1.46	13.6	0	0	1	0	5.5				1	2							18.61	36.43	0.94	17.55	-2.98
327	75	18071118	201849949	5.17	0.969	18.7	0	0	3	0	5.5				1	2							16.11	37.23	0.92	14.86	-1.98
328	77	2016046842	201848961	4.71	1.06	22.5	0	0	1	0	5.5				1	2							16.43	32.28	1.06	17.49	-2.97
329	66	18072267	201849688	4.15	0.757	18.2	0	0	2	0	8				1	2							16.76	35.29	0.97	16.32	-2.53
330	71	18072728	201852021	18.87	1.82	9.6	0	0	2	0					1	2							7.46	30.95	1.11	8.28	0.5
331	68	2018488243	201849967	4.08	0.786	19.3	0	0	1	0	5.8				1	2							15.49	31	1.11	17.16	-2.84
332	70	18071190	201850560	3.5	0.913	26.1	0	0	1	0	5				1	2							20.25	34.36	1	20.25	-4
333	77	18071543	201850631	5.93	1.33	22.4	0	0	1	0					1	2							17.81	33.13	1.04	18.47	-3.33
334	68	18071161	201849276	4.44	2.22	50	0	0	2	0	8.0				1	2							17.67	30.19	1.14	20.1	-3.95
335	50	18071205	201850075	4.99	0.949	19	0	0	1	0	4.0				1	2							12.96	35.82	0.96	12.43	-1.07
336	75	18071257	201850113	4.59	0.85	18.5	0	0	1	0	4.0				1	2							18.02	33.68	1.02	18.38	-3.3
337	79	18074508	201850164	3.92	0.875	22.3	0	0	2	0	2.4				1	2							16.5	33.49	1.03	16.93	-2.76
338	70	18073500	201850178	4.09	0.975	23.8	0	0	1	0	4.0				1	2							13.34	26.76	1.28	17.12	-2.83
339	77	18073477	201849779	12.41	2.96	23.9	0	0	2	0	5.6				1	2							15.3	33.49	1.03	15.7	-2.29
340	59	18073481	201848717	8.59	0.624	7.3	0	0	2	0	4.5				1	2							22.23	31.92	1.08	23.93	-5.38
341	61	18073486	201850196	4.09	0.653	16	0	0	1	0	4.0				1	2							15.85	32.84	1.05	16.58	-2.63
342	78	18073470	201848713	14.43	3.76	26.1	1	0	3	0	6.8	0	1	1	0	0	6	20	0	3	0	2	15.47	30.43	1.13	17.46	-2.95
343	70	18073874	201854240	7.36	1.05	14.3	0	0	2	0	7.5				1	2							12.22	30.95	1.11	13.56	-1.49
344	79	18073942	201850217	2.78	0.602	21.7	0	0	3	0	5.5				1	2							14.91	30.73	1.12	16.67	-2.66
345	63	18073865	201850317	27.94	1.41	5	1	0	1	0	5.0	3	0	0	0	1	8	80	1	7	1	3	9.1	17.83	1.93	17.54	-2.97
346	74	18074322	201850401	10.34	1.09	10.5	0	0	3	0	6.8				1	2							34.69	36.5	0.94	32.66	-8.65
347	81	2017078582	201850413	36.11	5.63	15.6	0	0	1	0	4.5				1	2							21.54	29.67	1.16	24.94	-5.74
348	74	2014427971	201850512	4.68	0.642	13.7	0	0	1	0	4.5				1	2							17.94	26.69	1.29	23.09	-5.07
349	65	18074515	201850580	5.55	0.649	11.7	0	0	1	0	4.5				1	2							14.4	29.45	1.17	16.79	-2.7
350	52	18074537	201850663	5.87	1.08	18.4	0	0	1	0	4.5				1	2							16.83	29.2	1.18	19.8	-3.83
351	78	18074566	201850778	5.77	0.538	9.3	0	0	1	0	4.5				1	2							19.51	31.7	1.08	21.14	-4.33
352	57	18074598	201850843	16.25	2.15	13.2	0	0	1	0	4.5				1	2							8.42	36.87	0.93	7.85	0.66
353	72	18074326	201849320	14.75	1.63	11.1	1	0	3	0	6.5	3	0	0	0	1	7				0	2	10.33	33.15	1.04	10.71	-0.42
354	79	18071888	201850912	2.78	0.474	17.1	0	0	2	0	4.7				1	2							26.24	29.35	1.17	30.71	-7.93
355	59	18074634	201850964	8.39	0.717	8.5	0	0	1	0	4.5				1	2							18.86	32.78	1.05	19.77	-3.82
356	69	18074627	201850970	11.44	1.24	10.8	1	0	3	0	5.5	3	0	0	1	1	8	20	0	5	1	3	11	26.7	1.29	14.16	-1.71
357	74	18074855	201854859	23.19	3.46	14.9	0	0	1	0					1	2							19.1	32.46	1.06	20.22	-3.98
358	75	18074717	201853012	1091	50	4.58	1	0	1	0	8.2	4	0	1	0	1	9	1	1	10	1	3	8.61	33.22	1.03	8.91	0.77
359	65	18074793	201853017	4.41	0.657	14.9	0	0	1	0	4.5				1	2							17.33	28.87	1.19	20.63	-4.14
360	64	18074864	201853469	25.8	2.42	9.4	0	0	1	0	5.9				1	2							8.19	33.84	1.02	8.31	0.49
361	79	18073953	201852868	13.6	2.43	17.9	0	0	2	0	5.0				1	2							15.41	31.52	1.09	16.8	-2.7
362	69	18075396	201850014	3024	50	1.65	1	0	0	0	6.5	3	1	1	0	1	7	90	1	10	1	3	15.59	37.81	0.91	14.17	-0.29
363	70	18075668	201853467	116.5	46.14	39.6	1	0	1	0	6.5	4	1	1	0	1	10	100	1	10	1	3	16.06	33.86	1.01	16.29	-2.46
364	61	18075394	201850911	6.62	1.24	18.7	0	0	2	0	5.7				1	2							19.92	35.42	0.97	19.32	-3.65
365	63	18075548	201850925	12.58	3.83	30.4	1	0	2	0	6.5	4	1	1	0	1	10	1	1	8	1	3	13.79	35.21	0.98	13.45	-1.45
366	62	18075602	201851104	6.45	0.765	11.9	0	0	1	0	4.5				1	2							13.26	27.95	1.23	16.3	-2.52
367	79	18075633	201851126	6.77	1.73	25.6	0	0	1	0	4.5				1	2							16.65	28.73	1.2	19.91	-3.87
368	67	18075702	201852011	13.25	1.71	12.9	0	0	2	0	4.5				1	2							8.96	32.88	1.05	9.36	0.09
369	69	18075764	201851204	11.13	1.21	10.9	0	0	2	0	4.5				1	2							18.19	30.82	1.11	20.28	-4.01
370	52	18075771	201851130	8	0.021	26.3	0	0	1	0	4.5				1	2							17.55	31.97	1.07	18.86	-3.48
371	72	18076663	201851696	4.15	0.731	17.6	0	0	2	0	3.5				1	2							17.11	37.48	0.92	15.69	-2.29
372	78	18074143	201851307	8.03	1.34	16.7	0	0	2	0	5.0				1	2							15.81	25.46	1.35	21.34	-4.41
373	75	2017069935	201852110	16.87	0.739	13.7	0	0	2	0	4.5				1	2							12.67	38.4	0.89	11.34	-0.65
374	66	2016306265	201852133	14.46	1.63	11.3	1	0	1	0	7.0	2	0	0	0	0	7	10	0	4	0	2	16.41	31.36	1.1	17.98	-3.14
375	75	18076165	201852170	5.89	1.23	20.9	0	0	1	0	4.5				1	2							10.96	34.36	1	10.96	-0.51
376	54	18076230	201852318	4.82	0.524	10.9	0	0	1	0	4.5				1	2							15.37	34.36	1	15.37	-2.17
377	83	18077361	201853364	4.93	1.23	24.9	0	0	3	0	6.0				1	2							16.3	34.36	1	16.3	-2.52
378	89	18077448	201853015	67.11	7.11	10.6	0	0	3	0	4.5				1	2							10.59	34.83	0.99	10.44	-0.29
379	76	18074245	201853159	366.8	11.37	3.1	1	0	2	0	5.5	4	1	0	0	1	9	50	1	10	1	3	15.2	40	0.86	13.05	-1.13
380	78	18077266	201852567	6.97	1.36	19.5	0	0	3	0	4.5				1	2							14.96	26.72	1.29	19.23	-3.62
381	78	18077694	201852019	12.41	2.96	23.9	0	0	2	0	6.0				1	2							21.27	29.21	1.18	25.02	-5.79
382	51	18077804	201852340	4.98	0.312	6.3	0	0	1	0	4.5				1	2							17.1	27.67	1.24	21.23	-4.37
383	78	2016579563	201852308	14.78	3.3	22.3	0	0	2	0	4.5				1	2							9.15	32.22	1.07	9.76	-0.06
384	65	18077837	201852415	6	2	33.3	0	0	1	0	5.0				1	2							15.93	34.36	1	15.93	-2.38
389	71	2013167935	201853101	4.55	1.22	26.8	0	0	1	0	4.5				1	2							18	26.57	1.29	23.27	-5.13
390	81	18078652	201853287	7.06	0.679	9.6	0	0	1	0	4.5				1	2							18	24.66	1.39	25.07	-5.81
391	57	18078734	201853455	5.14	0.241	4.7	0	0	1	0	4.5				1	2							18.88	26.47	1.3	24.5	-5.59
392	72	18078912	201856991	21.13	3.05	14.4	0	0	2	0	4.5				1	2							10.36	34.36	1	10.36	-0.28
393	78	18078236	201852775	20.96	4.13	19.7	1	0	2	1	5.5	2	0	0	0	1	6	1	1	5	0	3	5.69	31.1	1.1	6.29	1.24
394	89	18078352	201856103	44.74	8.44	18.9	1	0	3	0	4.9	4	1	1	0	1	9	1	1	10	1	3	13.53	34.06	1.01	13.64	-1.5
395	79	18078488	201856320	1.89	0.449	23.8	0	0	2	0	5				1	2							12.14	37.77	0.91	11.04	-0.55
396	82	18079539	201856341	7.23	0.988	13.7	1	0	1	0	5.5	4	1	1	0	1	9	100	1	10	1	3	9.29	38.49	0.89	8.29	0.48
397	81	18079341	201856359	9.1	1.34	14.7	0	0	2	0	5.3				1	2							19.42	36.69	0.94	18.18	-3.22
398	58	18079752	201855037	0.8	0.243	30.4	0	0	1	0	4.8				1	2							11.89	40	0.86	10.21	-0.24
399	77	18080127	201856402	3.3	0.732	22.2	0	0	2	0	4.4				1	2							12.85	37.03	0.93	11.92	-0.88
400	85	18080298	201856415	0.22	0.086	39.1	1	0	2	0	4.6	2	0	0	0	1	9	100	1	3	0	2	12.05	38.37	0.9	10.79	-0.46
401	79	18080653	201854244	3.49	0.94	26.9	0	0	2	0	5.5				1	2							10.06	35.49	0.97	9.74	-0.06
402	74	18080750	201854549	7.23	0.947	13.1	1	0	1	0	5.5	2	0	0	0	1	8	40	1	4	0	3	9.04	37.29	0.92	8.33	0.47
403	73	18080771	201855701	13.8	2.65	19.2	0	0	2	0	6				1	2							12.47	39.31	0.87	10.9	-0.49
404	70	18080895	210855793	2.74	1.07	39.1	0	0	2	0	5				1	2							18	36.54	0.94	16.92	-2.75
405	70	18080972	201855796	14.19	2.38	16.8	1	0	3	0	6.4	0	0	0	0	0	6	10	0	2	1	3	7.19	40	0.86	6.18	1.28
406	65	18079851	201855724	1.81	0.399	22	0	0	2	0	3				1	2							17.15	37.44	0.92	15.74	-2.31
407	53	18080976	210854560	8	0.18	17.8	1	0	1	0	4.5	2	0	0	0	0	5	30	0	2	1	3	7.02	37.07	0.93	6.5	1.16
408	71	18080980	201854571	2.98	0.671	22.5	1	0	1	0	4.3	2	0	0	0	0	5	30	0	2	0	2	10.14	37.22	0.92	9.36	0.08
409	76	18080996	201854578	1.46	0.364	24.9	0	0	1	0	4.1				1	2							11.79	34.36	1	11.79	-0.83
410	74	18077653	201854593	8.61	3.88	45.1	0	0	3	0	4.5				1	2							14.91	33.4	1.03	15.33	-2.15
411	81	18081065	201855330	21.54	1.78	8.3	0	0	3	0	5.7				1	2							22.47	36.93	0.93	20.9	-4.24
412	61	18079345	201854857	18.39	1.22	6.6	0	0	2	0	5.4				1	2							22.49	37.98	0.9	20.35	-4.03
413	73	18081543	201855762	5.11	0.749	14.7	0	0	2	0	4.5				1	2							18.2	40	0.86	15.63	-2.27
414	80	18079330	201855416	10.9	1.68	15.4	0	0	3	0	6.2				1	2							21.36	38.05	0.9	19.28	-3.64
415	61	18081046	201855432	6.18	1.35	21.8	0	0	2	0	4.9				1	2							10.52	40	0.86	9.04	0.21
416	63	18081132	201855470	16.36	2.97	18.2	0	0	3	0	6				1	2							22.43	36.95	0.93	20.85	-4.22
417	81	18081198	201855482	14.65	2.65	18.1	0	0	2	0	6.1				1	2							19.41	40	0.86	16.67	-2.65
418	78	18081245	201856215	8.89	4.45	50	0	0	2	0	4.8				1	2							16.85	36.74	0.94	15.76	-2.31
419	86	18081270	201855707	13.68	0.566	4.1	0	0	2	0	4.5				1	2							18.23	38.1	0.9	16.44	-2.57
420	69	18081219	201855781	6.35	1.28	20.2	0	0	2	0	7				1	2							14.69	40	0.86	12.62	-1.14
421	71	18081639	201855794	24.82	2.03	8.2	0	0	1	0	8.5				1	2							20.49	33.68	1.02	20.9	-4.24
422	81	18081708	201857610	12.07	2.05	17	1	0	3	1	6.7	2	0	0	0	1	8	70	1	7	1	2	19.22	36.89	0.93	17.9	-3.12
423	76	18081512	201857468	4.09	0.591	14.4	0	0	1	0	4.7				1	2							19.05	37.05	0.93	17.67	-3.03
424	73	18077708	201853125	3.41	0.898	26.3	0	0	2	0	1.9				1	2							20.33	35.66	0.96	19.59	-3.75
425	68	18082847	201857231	5	2	40	1	0	1	0	4.5	3	1	0	0	1	6	80	1	3	1	3	6.79	40	0.86	5.83	1.41
426	57	18082772	201855882	1.64	0.442	27	1	0	2	0	6	2	0	0	0	0	7	40	1	6	1	3	6.54	36.93	0.93	6.08	1.31
427	65	18082593	201855876	6.31	1.16	18.4	0	0	2	0	5.6				1	2							19.28	35.56	0.97	18.62	-3.39
428	77	18083102	201856213	481.9	50	10.38	1	0	2	0	6	4	1	1	0	1	8	20	0	9	1	3	16.02	37.19	0.92	14.8	-1.73
429	66	18083279	201857443	23.95	3.1	12.9	0	0	2	0	6.7				1	2							18.48	36.78	0.93	17.26	-2.87
430	60	18082789	201857612	62.48	3.27	5.2	1	0	2	0	4.5	2	0	0	0	1	6	40	1	6	1	3	18.25	36.65	0.94	17.1	-2.79
431	68	18083340	201857709	1.01	0.259	25.6	0	0	1	0	4.5				1	2							16.27	37.1	0.93	15.06	-2.06
432	81	18083357	201857713	14.65	2.65	18.1	0	0	2	0	5.6				1	2							18.67	38.08	0.9	16.84	-2.72
436	64	18077727	201852781	15.83	1.83	11.6	1	0	2	0	4.5	4	0	0	0	1	8	10	0	5	0	2	20.34	37.15	0.92	18.81	-3.46
437	68	18072718	201852794	4.18	0.627	15	0	0	2	0	6.1				1	2							21.66	37.31	0.92	19.95	-3.89
438	77	18078163	201853017	12.41	2.96	23.9	0	0	2	0	6				1	2							6.45	37.58	0.91	5.89	1.39
439	68	18078004	201852033	19.32	1.61	8.3	0	0	3	0	6.6				1	2							17	37.77	0.91	15.46	-2.2
440	59	18041290	201828261	246.2	40.78	16.6	1	0	2	0	6	4	1	1	1	1	8	80	1	10	1	3	13.54	40	0.86	11.63	-0.65
441	64	18070304	201852017	16.99	1.78	10.5	1	0	2	0	4.5	4	0	0	0	1	8				0	2	10.43	37.48	0.92	9.56	0.02
442	40	18071331	201852119	19.72	1.21	6.1	0	0	2	0	4.4				1	2							14.67	38.07	0.9	13.24	-1.36
443	80	18071348	201852140	20.13	2.27	11.3	0	0	2	0	4.4				1	2							16.75	40	0.86	14.38	-1.79
444	66	18063523	201844288	15.31	2.26	14.8	0	0	2	0	11.5				0	2	6						6.94	37.65	0.91	6.33	1.22
445	76	18070528	201853029	13.43	1.94	14.4	0	0	2	0	5				1	2							16.33	34.36	1	16.33	-2.53
446	89	18063259	201853061	44.74	8.44	18.9	1	0	2	0	4.9	4	1	1	0	1	9	80	1	10	1	3	10.43	40	0.86	8.96	0.25
447	74	18064935	201853556	4.92	0.877	17.8	0	0	2	0	4.6				1	2							19.65	34.36	1	19.65	-3.77
448	74	18064849	201853568	10.92	2.36	21.6	0	0	2	0	6.2				1	2							15.17	34.36	1	15.17	-2.09
449	64	2013174760	201853590	4.05	0.495	12.2	0	0	2	0	4.6				1	2							14.02	34.36	1	14.02	-1.66
450	81	3300023265	201853643	4.05	0.368	9.1	0	0	2	0	4.5				1	2							16.75	34.36	1	16.75	-2.69
451	70	18072096	201849720	3.36	0.624	20.1	0	0	2	0	4				1	2							24.73	34.36	1	24.73	-5.68
452	72	18071892	201849881	21.13	3.05	14.4	0	0	2	0					1	2							20.37	34.36	1	20.37	-4.04
453	65	18065704	201854015	6	2	33.3	0	0	2	0	5				1	2							12.84	34.36	1	12.84	-1.22
501	73	18066744	201854685	9.15	1.26	13.8	0	0	0	0	4.4	2	0	0	1	2	8	50	1	6			10.24	40	0.86	8.79	0.3
502	74	18084665	201858110	7.23	0.947	13.1	1	0	1	0	6	3	0	0	0	1	8	40	1	4	1	3	6.65	40	0.86	5.71	1.45
503	67	18084206	201859639	9.52	2.05	21.5	0	0	1	0	5				1	2							20.24	40	0.86	17.38	-2.92
504	76	18084500	201857286	6.6	1.29	19.5	0	0	3	0	5				1	2							20.24	36.13	0.95	19.24	-3.62
505	84	18084983	201858156	17.7	2.03	11.5	1	0	2	0	5	3	0	0	0	1	7				0	2	6.65	38.53	0.89	5.93	1.38
506	81	18084639	201857284	11	2.45	22.3	0	0	3	1	4.4				1	2							21.87	36.1	0.95	20.82	-4.21
507	68	18084457	201858112	0.95	0.223	24.5	0	0	2	0	4.5				1	2							19.15	37.22	0.92	17.67	-3.04
508	69	18084437	201858614	7.9	1.35	17.1	1	0	3	0	7	2	0	0	0	0	7				0	2	24.14	38.88	0.88	21.33	-4.41
509	68	18085162	201858113	5.47	1.15	21	0	0	2	0	6				1	2							22.72	37.85	0.91	20.62	-4.14
510	75	18085071	210858120	14.92	2.72	18.2	0	0	2	0	4.5				1	2							19.67	35.97	0.96	18.79	-3.45
511	67	18082915	201858899	11.61	0.979	8.4	1	0	2	0	4.5	2	0	0	0	1	8	80	1	7	1	3	6.63	40	0.86	5.69	1.46
512	81	18084972	201857606	21.54	1.78	8.3	0	0	2	0	5	2	0	0	1	2	7						20.91	40	0.86	17.96	-3.13
513	72	18082645	201859924	41.14	1.33	12.1	0	0	3	0	5				1	2							22.99	37.34	0.92	21.15	-4.32
514	85	18085242	201859930	7.6	1.18	15.5	0	0	2	0	5.1				1	2							19.93	40	0.86	17.12	-2.82
515	64	18085430	201859946	3.22	1.48	46	1	0	1	0	6	2	0	0	0	0	7	50	1	7	1	3	7.14	38.05	0.9	6.45	1.17
516	57	18085833	201859170	2.99	0.607	20.3	0	0	2	0	3				1	2							19.47	38.4	0.89	17.42	-2.94
517	67	18085759	201859619	8	0.01	9.1	1	0	2	0	5	4	1	1	0	1	7	60	1	6	1	3	14.06	38.34	0.9	12.6	-1.13
518	70	18086476	201860127	7.36	1.05	14.3	0	0	2	0	7.5				1	2							18.37	36.39	0.94	17.35	-2.91
519	77	18087415	201860769	7.02	0.984	14	0	0	3	0	7.3				1	2							15.89	34.49	1	15.83	-2.34
520	75	18087345	201860853	15.32	1.2	7.8	1	0	2	0	6.5	0	0	0	0	0	7	70	1	5	1	3	11.04	36.72	0.94	10.33	-0.27
521	23	18087318	201860872	2.4	1.01	42	0	0	1	0	5.1				1	2							9.64	36.19	0.95	9.15	0.16
522	49	18085662	201860221	5.59	0.47	8.5	0	0	1	0	3.8				1	2							6.93	36.76	0.93	6.48	1.16
523	77	18088358	201861337	43.94	4.1	9.3	0	0	2	0					1	2							10.34	35.9	0.96	9.9	-0.1
524	76	18088374	201900573	6.6	1.29	19.5	0	0	3	0	5				1	2							14.35	37.28	0.92	13.23	-1.37
525	74	18088443	201900641	2319	3.46	14.9	0	0	2	0					1	2							9.76	35.24	0.98	9.52	1.12
526	79	18088502	201901385	2.05	0.256	12.5	1	0	2	0		3	0	0	0	1	8	80	1	4	1	3	7.35	36.81	0.93	6.86	1.02
527	61	18087529	201900652	1.34	0.181	13.5	0	0	2	0	3				1	2							13.26	37.12	0.93	12.27	-1.01
528	82	19000547	201900671	1.25	0.364	29.1	0	0	2	0	6				1	2							10.74	35.88	0.96	10.29	-0.27
529	68	19000547	201901539	3.82	0.692	18.1	0	0	2	0	6				1	2							13.3	34.58	0.99	13.22	-1.36
530	66	19002237	201903106	9	3.5	38.9	1	0	1	0	5	3	0	0	0	1	6	80	1	4	0	3	8.82	40	0.86	7.58	0.75
531	61	19002026	201903240	1.26	0.378	30	0	0	1	0	4				1	2							12.06	35.59	0.97	11.64	-0.77
532	84	19002304	201901379	2.09	0.656	31.4	1	0	2	0	5.2	4	1	1	1	1	8				0	2	6.23	34.81	0.99	6.14	1.29
533	71	19002611	201902297	19.14	4.01	21	0	0	3	0	9				1	2							18.25	35.2	0.98	17.81	-3.08
534	74	19002418	201902351	6.38	1.4	21.9	0	0	2	0	6				1	2							10.39	35.48	0.97	10.06	-0.18
535	84	19003779	201902660	9	3.5	38.9	1	0	2	0	6.4	0	1	1	0	1	8	90	1	6	1	3	8.8	35.09	0.98	8.62	0.36
537	81	19003297	201903840	5	2	40	1	0	2	0	5.6	4	1	1	0	1	8	80	1	6	1	3	11.9	19.65	0.87	10.31	-0.27
538	70	19003899	201903859	11	4	36.4	1	0	1	0	5	3	0	0	0	1	8	60	1	8	1	3	6.65	27.88	1.23	8.19	0.53
539	80	19003963	201903912	5	2	40	1	0	2	0	6.5	3	1	1	0	1	8	80	1	6	1	3	7.61	31.46	1.09	8.31	0.48
540	55	19003976	201903987	275.4	50	1.82	1	0	1	0	5	4	1	1	1	1	7	90	1	8	1	3	11.07	34.97	0.98	10.88	-0.36
541	58	19004512	201904405	17.29	1.88	10.9	0	0	2	0	5				1	2							14.72	26.94	1.28	18.77	-3.44
542	76	19004598	201904417	10	4	40	1	0	2	0	4.8	4	1	0	0	1	7	90	1	5	1	3	7.14	36.62	0.94	6.7	1.08
543	85	19005071	201904527	17.49	1.65	9.4	1	0	1	0	6.5	0	0	0	1	1	8	10	0	6	1	3	5.98	36.62	0.94	5.61	1.5
544	69	19005772	201904960	6.25	0.318	5.1	0	0	1	0	4.5				1	2							11.04	38.53	0.89	9.84	-0.1
545	56	19005674	201904958	18.53	0.917	4.9	1	0	2	0	5	3	0	0	1	1	7	50	1	8	1	3	9.64	36.77	0.93	9.01	0.22
546	70	19002947	201905396	9.62	1.06	11	0	0	1	0	6.9				1	2							11.06	34.5	1	11.02	-0.54
547	88	19007133	201905463	703.3	50	7.11	0	0	3	0	4.8	4	1	1	1	2	8	80	1	10			5.88	35.66	0.96	5.67	1.8
548	60	19006849	201905730	2.43	0.406	16.7	0	0	2	0	8				1	2							10.18	34.14	1.01	10.25	-0.25
549	84	19008398	201905832	2.11	0.231	10.9	0	0	2	0	4.5				1	2							15.57	34.6	0.99	15.46	-2.2
550	65	19008260	201907293	4.1	1.09	26.6	0	0	2	0	4				1	2							10.33	34.71	0.99	10.23	-0.24
551	62	19005364	201906776	16.25	2.37	14.6	1	0	2	0	6.5	0	0	0	0	0	7	80	1	5	1	3	10.81	34.77	0.99	10.68	-0.41
552	59	19009089	201905784	8.13	1.26	15.5	1	1	2	0	6	0	0	0	0	0	6	25	0	2	0	3	8.6	36.01	0.95	8.21	0.52
553	72	19009589	201906432	5.23	1.45	27.7	0	0	1	0	6.2				1	2							11.97	36.59	0.94	11.24	-0.62
554	83	19009940	201906521	0.988	0.283	28.6	0	0	2	0	4.5				1	2							10.09	36.27	0.95	9.55	0.01
555	65	19009947	201906584	4.1	1.09	26.6	0	0	2	0	4				1	2							7.87	37.2	0.92	7.27	0.87
556	65	19009958	201906609	20.48	1.02	5	0	0	2	0	4.5				1	2							16.2	37.64	0.91	14.79	-1.94
557	80	19010192	201906843	9	3.5	38.9	1	0	2	0	6.5	4	1	1	0	1	8	80	1	8	1	3	6.78	37.79	0.91	6.16	1.28
558	63	19011090	201908458	7.1	1.23	17.3	0	0	2	0	5.1				1	2							10.6	33.17	1.04	10.98	-0.52
559	77	19010192	201907056	12.75	3.98	31.2	0	0	1	0	6				1	2							6.46	31.64	1.09	7.02	0.97
560	58	19011405	201907087	2.44	0.389	15.9	0	0	1	0	4.9				1	2							18.25	34.36	1	18.25	-3.25
561	55	19011445	201907115	2.68	0.192	7.2	0	0	2	0	3				1	2							18.25	34.36	1	18.25	-3.25
562	71	19011445	201907194	9	3.5	38.9	0	0	3	0	6				1	2							18.25	40	0.86	15.68	-2.28
563	70	19005280	201907235	7.64	1.14	149	1	0	2	0	4.7	2	0	0	1	0	7	0	0	3	1	3	7.73	40	0.86	6.64	1.1
564	85	19011902	201908104	6.79	1.83	27	1	0	2	0	6	0	0	0	0	0	7	30	0	3	0	3	8.91	40	0.86	7.65	0.72
565	61	19012649	201908236	236.4	34.61	14.6	1	0	3	0	4.8	4	1	0	0	1	8	80	1	10	1	3	5.89	40	0.86	5.06	1.81
566	55	19012616	201909636	8.63	1.4	16.2	1	0	3	0	6.5	0	0	0	0	1	8	50	1	4	1	3	6.6	40	0.86	5.67	1.47
567	76	19013668	201908925	5	2	40	0	0	2	0	4				1	2							18.25	34.36	1	18.25	-3.25
568	84	19012200	201909011	6.99	1.66	27.3	0	0	3	0	5.5				1	2							18.25	34.36	1	18.25	-3.25
569	60	19012010	201909035	2.4	0.35	14.6	0	0	2	0	4.5				1	2							18.25	34.36	1	18.25	-3.25
570	56	19013498	201909097	15.69	1	6.4	1	0	1	0	5	3	0	0	0	1	9	50	1	8	1	3	6.51	40	0.86	5.59	1.5
571	79	19013911	201909126	15.49	1.91	12.3	0	0	2	0	6.5				1	2							19.65	34.36	1	19.65	-3.77
572	66	19012980	201909604	6.73	1.68	25	0	0	1	0	6				1	2							15.17	34.36	1	15.17	-2.09
573	75	19013453	201909733	3.51	1.06	30.2	0	0	1	0	5.2				1	2							14.02	34.36	1	14.02	-1.66
574	84	19012946	201909852	667.6	50	7.49	1	0	3	0	6.6	4	1	1	0	1	8	80	1	10	1	3	6.75	40	0.86	5.8	1.73
575	69	19009954	201910432	37.54	2.09	5.6	0	0	2	0	4.5				1	2							18.25	34.36	1	18.25	-3.23
576	77	19012829	201910948	8	0.042	25.3	1	0	2	0	6	2	0	0	0	0	7				0	2	9.87	35.6	0.97	9.52	0.02
577	85	19015321	201913184	39.76	2.51	6.3	1	1	2	0	5.3	1	0	0	0	1	7				0	2	8.11	40	0.86	6.96	1
578	68	19015877	201913188	630.4	36.45	5.8	1	0	3	1	5.3	2	0	0	0	1	7				0	2	8.62	40	0.86	7.4	1.12
579	72	19016465	201911005	5.57	0.283	5.1	1	0	2	0	4.5	2	0	0	0	0	7				0	2	10.77	36.47	0.94	10.14	-0.21
580	67	19016125	201912040	11.78	2.8	23.8	1	0	1	0	7	0	0	0	0	0	7	10	0	6	1	2	8.38	37.84	0.91	7.6	0.74
581	53	2019103213	201912136	0.299	0.084	28.1	0	0	2	0	5				1	2							15.9	37.59	0.91	14.53	-1.86
582	61	19017005	201913096	7	0.027	14.8	1	0	2	0	4.5	2	0	0	0	0	6				0	2	11.06	38.02	0.9	10	-0.15
583	540	19017064	201911054	23.56	4.11	17.4	1	0	1	0	6.5	0	0	0	0	1	8	20	0	7	1	3	9.05	38.02	0.9	8.18	0.54
584	75	19016963	201913717	14.22	3.6	25.3	0	0	3	0	7				0	2							13.96	36.93	0.93	12.98	-1.27
585	82	19017085	201911078	667.6	50	7.49	1	0	3	0	6.9	4	1	1	0	1	8	80	1	10	1	3	10.58	36.77	0.93	9.88	0.2
586	78	18012200	201911142	9.78	1.97	20.1	0	0	2	0	4.5				1	2							10.43	35.93	1.33	13.82	-1.59
587	70	19001759	201911696	3.53	0.538	15.2	0	0	2	0	3.5				1	2							15.08	38	0.9	13.63	-1.52
588	66	19017125	201911705	5.5	1.43	26	0	0	1	0	4.5				1	2							16.59	34.36	1	16.59	-2.63
591	84	19016994	201911876	10.17	3.79	37.3	1	0	3	1	5.4	3	0	0	0	1	10	100	1	8	1	3	10.07	36.01	0.95	9.61	-0.01
592	70	19017148	201911740	10.63	1.94	18.3	0	0	2	0	6.5				1	2							12.13	39.99	0.86	10.42	-0.31
593	73	19017479	201912399	5.26	1.01	19.2	0	0	3	0	7.5				1	2							16.43	37	0.93	15.26	-2.13
594	74	19017569	201912405	15.49	1.91	12.3	0	0	2	0	7.1				1	2							11.38	35.81	0.96	10.92	-0.5
595	70	19017986	201912533	3.19	0.767	24	0	0	2	0	5.7				1	2							9.47	34.36	1	9.47	0.04
596	79	19018218	201912664	2.43	0.269	11.1	0	0	2	0	3.5				1	2							9.73	39.52	0.87	8.46	0.42
597	59	19018977	210912430	87.05	7.65	8.8	1	0	2	0	4	2	0	0	0	1	7	80	1	9	1	3	8.91	35.67	0.96	8.58	0.41
598	79	19020975	201913745	35.92	6.12	17	0	0	2	0	8				1	2							20.3	33.62	1.02	20.75	-4.17
599	72	19020911	201915267	9.18	0.744	8.1	1	0	2	0	4.5	2	0	0	0	1	9	80	1	6	1	3	11.8	40	0.86	10.13	-0.2
600	64	19021802	201913877	4.41	0.731	16.6	0	0	1	0	5				1	2							17.71	36.56	0.94	16.64	-2.65
601	66	19020380	201913905	23.13	2.68	11.6	1	0	2	0	6.5	1	0	0	1	1	6	0	0	4	0	3	12.51	31.55	1.09	13.62	-1.51
602	76	19021336	201913927	0.903	0.144	15.9	0	0	2	0	5.2				1	2							12.79	31.95	1.08	13.75	-1.57
603	64	19088952	201913915	8.367	1.198	14.3	0	0	2	0	6.5				1	2							10.93	33.52	1.03	11.2	-0.6
604	66	19018490	201913106	8.84	1.4	15.8	0	0	1	0	6				1	2							20.75	35.08	0.98	20.32	-4.03
605	61	19022658	201914887	4.78	1.4	29.3	0	0	2	0	4.5				1	2							22.1	33.07	1.04	22.96	-5.02
606	75	19020776	201916087	3.62	0.931	25.7	0	0	2	0	7.5				1	2							15.62	34.11	1.01	15.73	-2.31
607	70	19022271	201917488	5.81	1.19	20.5	0	0	3	0	4				1	2							13.91	32.82	1.05	14.56	-1.87
608	63	19022580	201915453	7.58	1.57	20.7	1	0	2	0	6.5	2	0	0	0	1	9	80	1	6	1	3	10.74	34.7	0.99	10.63	-0.39
610	65	19161355	201915526	4.41	1.14	28.1	0	0	3	0	10				1	2							7.13	39.47	0.87	6.21	1.27
611	69	19023696	201916162	35.43	3.23	9.1	0	0	2	0	5.6				1	2							14.46	32.94	1.04	15.08	-2.05
612	82	19022561	201917574	45.54	5.97	13.1	1	0	1	0	6.5	4	1	1	0	1	8	80	1	10	1	3	15.39	35.49	0.97	14.9	-1.97
613	61	19023620	201917428	0.265	0.06	22.6	1	0	2	0	6.5	4	1	1	0	1	9	80	1	6	1	3	8.98	32.86	1.05	9.38	0.07
614	69	19023258	201920969	5.57	0.864	15.5	0	0	3	0	6				1	2							12.81	35.98	0.95	12.23	-0.99
615	83	19023597	201917224	2.93	0.766	26.1	0	0	1	0	5				1	2							7.83	31.8	1.08	8.46	0.42
616	53	19023616	201917305	8	0.01	333.3	1	0	2	0	6.5	3	1	0	0	1	8	0	0	5	1	3	10.74	33.66	1.02	10.96	-0.51
617	69	19023314	201916878	36.16	2.35	6.5	0	0	3	0	8				1	2							10.88	34.16	1.01	10.94	-0.49
618	75	19024802	201918616	5.15	1.26	24.5	0	1	3	0	5.2				1	2							19.14	34.48	1	19.07	-3.56
619	63	19024569	201918342	8.19	1.15	14	0	0	3	0	8				1	2							13.85	39.44	0.87	12.07	-0.93
620	83	19025125	201918427	2.93	0.766	26.1	0	0	1	0	5				1	2							17.58	35.78	0.96	16.88	-2.74
621	86	19025401	201918533	57.79	10.43	18	1	0	2	0	5.7	3	0	0	0	1	8	60	1	10	1	3	4.91	35.86	0.96	4.7	1.85
622	71	19027813	201918640	3.02	0.836	27.7	0	0	3	0	7.5				0	2							18	35.05	0.98	17.64	-3.02
623	71	19043663	201932922	182.4	18.23	10	1	0	1	0	4.6	2	0	0	0	1	9				0	2	15.19	34.89	0.98	14.96	-1.93
624	77	19047573	201932064	378.6	48.56	12.8	1	0	2	0	6.5	4	1	1	0	1	9	80	1	10	1	3	4.37	34.18	1.01	4.39	2.13
625	70	19045392	201932067	692.2	36.95	5.3	1	0	3	0	8.4	4	1	1	0	1	8	100	1	10	1	3	10.28	34.81	0.99	10.15	0.11
626	78	19043924	201933159	8	0.041	46.6	1	0	2	0	5	0	0	1	0	0	7				0	2	16.25	30.46	1.13	18.33	-3.28
627	62	19044905	201933492	5058	1.56	28	0	0	3	0	5.5				1	2							17.58	34.36	1	17.58	-0.6
628	71	19047532	201933213	1	0.432	43.2	0	0	2	0	4.5				1	2							17.94	34.36	1	17.94	-3.13
629	55	19048821	201933405	16.46	0.855	5.2	0	0	2	0	4.5				1	2							17.3	34.36	1	17.3	-2.89
630	58	19048768	201932918	7.88	0.872	11.1	0	0	2	0	5				1	2							17.09	33.02	1.04	17.78	-3.07
631	65	19048406	201934980	9075	1.21	12.4	0	0	2	0	7.5				1	2							22.16	32.9	1.04	23.14	-0.78
632	51	19018865	201934307	6.53	0.457	7	0	0	3	0	4.4				1	2							12.8	28.99	1.19	15.17	-2.1
633	76	19049201	201934320	3.63	0.96	26.4	0	0	0	0	4				1	2							13.5	31.13	1.1	14.9	-1.99
634	69	19049450	201934006	1.9	0.328	17.3	0	0	2	0	4				1	2							17.46	34.74	0.99	17.27	-2.88
635	63	19049531	201934012	8.94	1.23	13.8	0	0	2	0	7				1	2							24.48	34.81	0.99	24.16	-5.47
636	76	19049688	201934014	13.48	1.32	9.8	1	0	2	0	5	0	0	0	0	1	9	33	1	6	1	3	16.3	38.86	0.88	14.41	-1.81
637	67	19049760	201934815	27.65	3.79	13.7	1	0	2	0	5	0	0	0	0	1	7	100	1	8	1	3	8.61	32.03	1.07	9.24	0.14
638	62	19049920	201933535	7.25	1.18	16.3	0	0	2	0	6.7				1	2							13.44	34.89	0.98	13.23	-1.37
639	72	19049405	201935144	7.81	0.909	11.6	0	0	3	0	9				1	2							17.4	34.36	1	17.4	-2.93
640	77	19044986	201932202	7.14	1.69	23.7	0	0	2	0	7				1	2							17.72	34.36	1	17.72	-3.05
641	67	19048478	201934927	20.55	3.16	15.4	1	0	2	0	5	3	0	0	0	1	7	100	1	9	1	3	4.37	40	0.86	3.75	2.19
