# Supplementary material for: Urothelial carcinoembryonic antigen 1 score for early detection of prostate cancer and risk prediction
Source: Cancer Med. 2022 Mar 15;11(15):2875–85. doi: 10.1002/cam4.4629 (PMC9359874; doi:10.1002/cam4.4629)
Supplement: Supplementary file 9 — Data S2 [file CAM4-11-2875-s007.xls]

## Sheet: Sheet1
Fuzhou cohort sample ID	age	Admission_no/Outpatient_no	Pathology_no	Fuzhou TPSA(ng/mL)	Fuzhou FPSA(ng/mL)	Fuzhou F/T(%)	cancer(0,benign;1,cancer)	cancerhistory (0=NO,1=YES)	DRU	DRU node (0,NO;1,YES)	size (cm)	T	N	M	CKH	highriskprostatecancer (0,NO;1,YES;2,benign)	Gleason	PPBscore	PPB group (0,<33%;1,>=33%)	CAPRA	CAPRA group (0,<=5; 1, >5)	DAmico (1,Lisk;2,Irisk;3,Hrisk)	UCA1 18S RNA deta CT	KLK2 CT	KLK2 normalize	KLK2 normalized UCA1 18S RNA deta CT	Fuzhou UCA1score
4	68	399873	1907125	605.18	35.721	5.92	1	0	3	1	5.3	2	0	0	0	1	7				0	2	7.23	39.02	0.89	6.4	1.49
5	72	399927	1908402	5.35	0.277	5.21	1	0	2	0	4.5	2	0	0	0	0	7				0	2	11.23	35.49	0.97	10.94	-0.51
8	66	400014	1909762	11.97	3.499	29.2	0	0	1	0	4				1	2							17.93	32.24	1.07	19.22	-3.61
9	75	400032	1909875	3.18	1.078	33.89	0	0	3	0	6				1	2							16.93	32.29	1.07	18.12	-3.2
10	72	400040	1910053	11.25	0.717	6.33	0	0	1	0	4				1	2							17.67	31.35	1.1	19.48	-3.71
11	72	400044	1910112	3.85	0.861	22.65	0	0	1	0	3				1	2							18.17	16.3	2.12	38.52	-10.85
12	75	400087	1910380	4.7	0.8	17.05	0	0	1	0	4				1	2							14.93	32.97	1.05	15.65	-2.28
13	71	400093	1911654	4.25	1.441	33.89	0	0	2	0	5				1	2							17.38	24.95	1.39	24.07	-5.43
14	66	400116	1911762	9.84	1.705	17.35	0	0	1	0	4				1	2							13.93	33.4	1.03	14.41	-1.81
15	76	400125	1911803	8.61	1.48	17.15	0	0	2	0	4				1	2							17.11	33.52	1.03	17.64	-3.02
16	56	400133	1911875	4.58	0.479	10.51	0	0	1	0	4				1	2							7.37	33.07	1.05	7.7	0.7
17	62	400148	1912257	6.36	2.401	37.77	0	0	1	0	4				1	2							14.53	33.07	1.05	15.18	-2.1
18	55	400156	1912348	8.28	1.372	16.54	1	0	3	0	6.5	0	0	0	0	1	8	50	1	4	1	3	5.21	39.02	0.89	4.61	1.86
19	76	400173	1913020	4.8	1.96	40.83	0	0	2	0	4				1	2							18.71	33.38	1.04	19.37	-3.67
20	84	400195	1913086	6.71	1.627	27.87	0	0	3	0	5.5				1	2							18.71	33.38	1.04	19.37	-3.67
21	60	400203	1913225	2.3	0.343	14.9	0	0	2	0	4.5				1	2							18.71	33.38	1.04	19.37	-3.67
22	56	400216	1914163	15.06	0.98	6.53	1	0	1	0	5	3	0	0	0	1	9	50	1	8	1	3	5.12	39.02	0.89	4.53	1.9
23	79	400228	1914177	14.87	1.872	12.56	0	0	2	0	6.5				1	2							20.11	33.38	1.04	20.82	-4.21
24	66	400239	1914180	6.46	1.646	25.52	0	0	1	0	6				1	2							15.63	33.38	1.04	16.18	-2.47
25	75	400267	1914182	3.37	1.039	30.83	0	0	1	0	5.2				1	2							14.48	33.38	1.04	14.99	-2.03
26	84	400281	1914187	640.9	50	0.07	1	0	3	0	6.6	4	1	1	0	1	8	80	1	10	1	3	5.36	39.02	0.89	4.75	2.13
27	71	400293	1914191	4.26	0.564	13.27	0	0	1	0	4				1	2							11.76	33.07	1.05	12.29	-1.02
28	31	400305	1914193	4.3	0.28	6.53	0	0	1	0	4				1	2							10.65	33.07	1.05	11.13	-0.58
29	77	400312	1914196	4.23	1.97	46.45	0	0	1	0	4				1	2							22.69	33.07	1.05	23.71	-5.3
30	75	400330	1914198	8.69	2.146	24.7	0	0	1	0	4				1	2							15.43	33.07	1.05	16.13	-2.45
31	71	400339	1914199	10.47	1.646	15.72	1	0	3	1	6	4	0	0	0	1	9	60	1	7	1	3	9.04	38.71	0.89	8.07	0.57
32	85	400347	1914628	3.91	0.881	22.56	0	0	1	0	5.3				1	2							18.05	33.07	1.05	18.86	-3.48
33	72	400355	1914670	15.86	1.039	6.53	0	0	1	0	4				1	2							15.28	33.07	1.05	15.97	-2.39
34	75	400359	1914775	13.05	2.558	19.6	0	0	1	0	4				1	2							17.01	33.07	1.05	17.78	-3.07
35	65	400363	1914926	12.72	2.568	20.21	1	0	1	0	5	4	1	0	0	1	9	80	1	8	1	3	9.04	38.71	0.89	8.07	0.57
36	77	400372	1914938	28.42	8.212	28.89	0	0	2	0	6				1	2							16.64	33.07	1.05	17.39	-2.92
37	79	400388	1914961	12.27	3.606	29.4	0	0	1	0	6.6				1	2							27.71	33.07	1.05	28.96	-7.26
38	70	400392	1915077	26.76	1.372	5.1	1	0	2	0	5.5	4	1	1	0	1	7	100	1	9	1	3	9.04	38.71	0.89	8.07	0.58
39	82	400405	1915085	6.05	2.479	41.04	0	0	1	0	4				1	2							15.46	33.07	1.05	16.16	-2.46
40	67	400447	1915093	6.26	0.671	10.72	0	0	1	0	4				1	2							26.99	33.07	1.05	28.21	-6.98
41	52	400493	1915098	9.52	1.166	12.25	0	0	2	0	5.4				1	2							15.33	33.07	1.05	16.02	-2.41
42	64	400512	1915099	5.6	0.737	13.17	0	0	1	0	4				1	2							12.44	33.07	1.05	13	-1.28
43	61	400537	1915110	8.05	1.205	15.01	0	0	1	0	4				1	2							14.98	33.07	1.05	15.65	-2.28
44	74	400569	1915121	6.84	1.735	25.32	0	0	2	0	6				1	2							21.07	33.07	1.05	22.02	-4.66
45	72	400578	1915155	12.29	2.117	17.25	0	0	3	0	4				1	2							19.7	33.07	1.05	20.59	-4.12
46	73	400592	1915184	6.65	1.156	17.35	0	0	2	0	4				1	2							10.85	33.07	1.05	11.34	-0.66
47	63	400613	1915233	7.68	0.343	67.37	1	0	2	0	5	2	2	0	1	1	8	80	1	3	0	3	9.04	38.71	0.89	8.07	0.57
48	70	400629	1915273	10.68	0.525	4.9	0	0	2	0	5				1	2							22.89	33.07	1.05	23.92	-5.37
49	83	400637	1915386	62.2	9.036	14.5	0	0	1	0	4				1	2							19.87	33.07	1.05	20.77	-4.17
50	74	400648	1915470	4.65	0.321	6.94	0	0	1	0	4				1	2							17.31	33.07	1.05	18.09	-3.19
51	71	400657	1915555	19.17	4.439	23.17	0	0	1	0	4				1	2							18.69	33.07	1.05	19.53	-3.72
52	75	400672	1915616	21.67	4.694	21.64	0	0	3	0	5				1	2							15.15	33.07	1.05	15.83	-2.34
53	62	400691	1915673	14.29	1.392	9.7	0	0	2	0	9				1	2							20.95	33.07	1.05	21.89	-4.61
54	86	400726	1915780	25.99	10.025	38.59	0	0	1	0	4				1	2							19.68	33.07	1.05	20.57	-4.11
55	47	400773	1915791	4.25	0.851	20.01	0	0	1	0	4				1	2							10.89	33.07	1.05	11.38	-0.67
56	78	400781	2000099	4.07	0.912	22.46	0	0	1	0	4				1	2							21.07	33.07	1.05	22.02	-4.66
57	64	400790	2000106	28.71	3.087	10.72	0	0	1	0	4				1	2							19.7	33.07	1.05	20.59	-4.12
58	64	400816	2000169	5.09	0.765	15.01	0	0	1	0	4				1	2							10.85	33.07	1.05	11.34	-0.66
59	67	400853	2000248	3090.24	50	0.01	1	0	3	0	5.4	3	1	1	0	1	7	80	1	10	1	3	10.73	38.71	0.89	9.58	1.53
60	69	400886	2000263	4.85	0.585	19.4	0	0	1	0	4.2				1	2							16.6	31.01	1.11	18.5	-3.34
61	75	400894	2000326	4.28	0.975	22.76	0	0	2	0	5				1	2							9.6	25.24	1.37	13.14	-1.34
62	62	400935	2000337	1.4	0.278	19.91	0	0	1	0	2				1	2							21.64	33.66	1.03	22.22	-4.74
63	73	400968	2000413	53.65	4.312	8.06	1	0	2	0	3.5	3	0	1	0	1	7	100	1	10	1	3	9.92	39.71	0.87	8.63	0.38
64	76	400987	2000439	20.89	5.302	25.42	0	0	3	0	7				1	2							17	33.26	1.04	17.66	-3.02
65	27	400997	2000448	5.2	0.461	8.88	0	0	1	0	4				1	2							11.64	33.92	1.02	11.86	-0.85
66	64	401025	2000455	4.88	0.594	12.15	0	0	2	0	5.5				1	2							23.81	33.07	1.05	24.88	-5.74
67	51	401054	2000490	4.1	0.222	5.41	0	0	1	0	4				1	2							12.94	34.2	1.01	13.08	-1.31
68	80	401087	2000493	3.96	1.196	30.11	0	0	1	0	4				1	2							21.82	33.61	1.03	22.44	-4.82
69	61	401098	2000496	8.1	0.861	10.62	0	0	1	0	4				1	2							23.66	33.07	1.05	24.73	-5.68
70	74	401122	2000512	4.87	0.824	16.95	0	0	2	0	6				1	2							12.14	32.3	1.07	12.99	-1.28
71	77	401126	2000568	4.82	1.343	27.87	0	0	1	0	4.8				1	2							16.12	26.28	1.32	21.2	-4.36
72	67	401155	2000582	8.36	0.53	6.33	0	0	1	0	5.3				1	2							22.33	27.63	1.25	27.93	-6.88
73	81	401162	2000633	6.97	0.657	9.39	1	0	1	0	5.1	4	1	1	0	1	9	80	1	7	1	3	-19.36	24.49	1.41	-27.32	2.95
74	68	401168	2000678	2.33	0.711	30.46	0	0	2	0	6				1	2							24.42	18.95	1.82	44.54	-13.11
75	75	401195	2000713	11.75	3.156	26.85	1	0	1	0	5.5	4	1	1	0	1	10	90	1	8	1	3	10.89	33.08	1.04	11.38	-0.67
76	75	401243	2000746	4.25	0.98	23.07	0	0	1	0	4				1	2							19.03	32.43	1.07	20.28	-4.01
77	72	401265	2000795	4.2	2.117	50.43	0	0	3	0	3				1	2							19.7	34.05	1.01	20	-3.91
78	69	401278	2000824	8.45	1.637	19.4	0	0	3	0	4				1	2							18.85	34.06	1.01	19.13	-3.58
79	77	401297	2000857	3.85	0.609	15.82	0	0	2	0	3.5				1	2							14.22	33.07	1.05	14.86	-1.98
80	78	401324	2000873	6.18	1.362	22.05	0	0	1	0	4				1	2							9.91	33.07	1.05	10.36	-0.29
81	87	401346	2000880	609.79	50	0.08	1	0	1	0	6	4	1	1	0	1	8	80	1	10	1	3	3.58	38.71	0.89	3.2	2.69
82	42	401351	2000938	8.26	0.941	11.43	0	0	1	0	4				1	2							19.12	33.07	1.05	19.98	-3.9
83	68	401353	2000942	20.77	2.881	13.88	0	0	1	0	4				1	2							15.07	33.07	1.05	15.75	-2.3
84	84	401393	2000977	7.08	0.584	8.27	0	0	1	0	4				1	2							12.32	33.07	1.05	12.88	-1.23
85	67	401399	2000986	11.63	1.362	11.74	0	0	1	0	4.2				1	2							19.26	34.22	1.01	19.45	-3.7
86	83	401405	2001014	5.01	1.323	26.44	0	0	1	0	4				1	2							9.78	30.52	1.13	11.07	-0.56
87	68	401412	2001068	6.25	1.656	26.54	0	0	1	0	4				1	2							12.53	26.58	1.3	16.29	-2.52
88	73	401423	2001085	7.6	3.195	42.06	0	0	1	0	4				1	2							7.81	37	0.93	7.29	0.86
89	66	401433	2001094	5.64	0.884	15.62	0	0	1	0	4				1	2							8.54	35.5	0.97	8.31	0.48
90	55	401465	2001096	6.42	0.528	8.27	0	0	1	0	4				1	2							11.2	34.61	1	11.18	-0.6
91	65	401478	2001104	9.86	2.332	23.68	0	0	1	0	4				1	2							13.76	35.07	0.99	13.56	-1.49
92	65	401482	2001168	8.39	1.294	15.41	0	0	2	0	8				1	2							9.28	36.13	0.96	8.88	0.27
93	64	401488	2001172	12.14	0.827	6.84	0	0	2	0	5.5				1	2							16.41	32.17	1.07	17.63	-3.01
94	60	401500	2001189	5.01	0.608	12.15	0	0	1	0	4				1	2							19.03	25.27	1.37	26.03	-6.17
95	82	401507	2001201	9.49	1.137	11.94	0	0	1	0	4				1	2							17.66	30.58	1.13	19.96	-3.89
96	62	401515	2001212	5.3	1.029	19.4	0	0	1	0	4				1	2							8.81	29.96	1.15	10.16	-0.22
97	61	401517	2001223	4.62	0.639	13.88	0	0	1	0	4				1	2							7.22	29	1.19	8.6	0.37
98	92	401588	2001248	23.88	2.499	10.41	0	0	1	0	4				1	2							11.95	37.12	0.93	11.13	-0.57
99	85	401602	2001252	4.34	1.813	41.75	0	0	1	0	4				1	2							10.32	32.69	1.06	10.91	-0.5
100	61	401629	2001255	2.28	0.851	37.36	1	0	1	0	8	3	1	0	0	1	7	80	1	6	1	3	5.26	38.23	0.9	4.76	1.81
101	64	401670	2001259	12.14	0.827	6.84	0	0	1	0	5.5				1	2							18.45	33.07	1.05	19.28	-3.63
102	60	401672	2001278	12.88	0.773	6.02	0	0	1	0	5.5				1	2							20.4	35.4	0.98	19.92	-3.87
103	64	401696	2001305	7.93	0.762	9.6	0	0	1	0	4				1	2							15.5	25.64	1.35	20.89	-4.24
104	71	401716	2001346	5.14	1.264	24.6	0	0	1	0	4				1	2							11.45	23.74	1.46	16.67	-2.66
105	77	401720	2001359	6.25	1.235	19.8	0	0	1	0	4				1	2							15.46	33.07	1.05	16.16	-2.46
106	64	401731	2001386	6.18	1.029	16.64	0	0	1	0	4				1	2							26.99	35.18	0.98	26.51	-6.35
107	81	401734	2001392	7.24	1.96	27.05	0	0	1	0	4				1	2							15.33	35.18	0.98	15.06	-2.05
108	74	401750	2001463	5.07	1	19.7	0	0	1	0	4				1	2							12.44	35.18	0.98	12.22	-0.99
109	66	401769	2001477	5.48	1.127	20.52	0	0	2	0	8				1	2							14.98	35.18	0.98	14.72	-1.92
110	77	401775	2001489	7.68	0.214	42.77	1	0	2	0	4.5	0	0	0	0	0	7	10	0	6	1	3	5.26	40.82	0.85	4.45	1.92
111	80	401778	2001497	24.6	4.567	18.58	0	0	3	0	6.2				1	2							20.56	35.18	0.98	20.2	-3.97
112	86	401784	2001533	70.06	0.828	18.68	1	0	2	0	3.7	3	1	0	0	1	9	100	1	10	1	3	5.26	40.82	0.85	4.45	1.96
113	79	401791	2001582	4.44	2.264	51.04	0	0	1	0	5				1	2							21.72	35.18	0.98	21.34	-4.41
114	59	401793	2001594	1.1	0.07	31.54	1	0	1	0	0.8	3	1	0	0	1	9	80	1	8	1	3	5.26	40.82	0.85	4.45	1.92
115	63	401799	2001631	4.44	0.85	19.09	0	0	1	0	4.8				1	2							19.62	36.26	0.95	18.7	-3.42
116	69	401806	2001655	7.95	2.313	29.09	0	0	1	0	4				1	2							11.38	26.06	1.33	15.09	-2.06
117	84	401808	2001667	4.88	1.392	28.58	0	0	1	0	4				1	2							20.73	33.63	1.03	21.3	-4.4
118	62	401817	2001683	6.72	0.02	10.21	0	0	1	0	4.4				1	2							9.5	30.98	1.12	10.6	-0.38
119	73	401868	2001703	6.61	1.421	21.44	0	0	2	0	6				1	2							12.51	40.82	0.85	10.59	-0.38
120	68	401876	2001732	10.33	1.431	13.88	0	0	1	0	5.5				1	2							17.22	37.25	0.93	15.98	-2.4
121	75	401882	2001765	4.96	0.95	19.09	0	0	3	0	5.5				1	2							14.72	38.05	0.91	13.37	-1.42
122	77	401887	2001782	4.52	1.039	22.97	0	0	1	0	5.5				1	2							16.89	33.1	1.04	17.63	-3.02
123	66	401890	2001785	3.98	0.742	18.58	0	0	2	0	8				1	2							17.22	36.11	0.96	16.48	-2.59
124	71	401896	2001789	18.12	1.784	9.8	0	0	2	0					1	2							5.88	31.77	1.09	6.4	1.2
125	68	401938	2001791	3.92	0.77	19.7	0	0	1	0	5.8				1	2							13.91	31.82	1.09	15.11	-2.07
126	70	401947	2001843	3.36	0.895	26.64	0	0	1	0	5				1	2							20.71	35.18	0.98	20.35	-4.04
127	77	401967	2001852	5.69	1.303	22.87	0	0	1	0					1	2							18.27	33.95	1.02	18.6	-3.38
128	68	401983	2001866	4.26	2.176	51.04	0	0	2	0	8				1	2							16.09	31.01	1.11	17.93	-3.13
129	50	401990	2001870	4.79	0.93	19.4	0	0	1	0	4				1	2							13.42	36.64	0.94	12.66	-1.15
130	75	402019	2001884	4.41	0.833	18.89	0	0	1	0	4				1	2							18.48	34.5	1	18.51	-3.35
131	79	402036	2001892	3.76	0.857	22.76	0	0	2	0	2.4				1	2							16.96	34.31	1.01	17.08	-2.81
132	70	402040	2001897	3.93	0.956	24.3	0	0	1	0	4				1	2							11.76	27.58	1.25	14.74	-1.93
133	77	402048	2001902	11.91	2.901	24.4	0	0	2	0	5.6				1	2							15.76	34.31	1.01	15.87	-2.36
134	59	402056	2001913	8.25	0.612	7.45	0	0	2	0	4.5				1	2							20.65	32.74	1.06	21.8	-4.58
135	61	402060	2001920	3.93	0.64	16.33	0	0	1	0	4				1	2							16.31	33.66	1.03	16.75	-2.69
136	78	402099	2001927	13.85	3.685	26.64	1	0	3	0	6.8	0	1	1	0	0	6	20	0	3	0	2	13.89	31.25	1.11	15.36	-2.16
137	70	402135	2001938	7.07	1.029	14.6	0	0	2	0	7.5				1	2							10.64	31.77	1.09	11.57	-0.75
138	79	402166	2001940	2.67	0.59	22.15	0	0	3	0	5.5				1	2							13.33	31.55	1.1	14.6	-1.88
139	63	402184	2001967	26.82	1.382	5.1	1	0	1	0	5	3	0	0	0	1	8	80	1	7	1	3	7.52	18.65	1.85	13.94	-1.62
140	74	402195	2001982	9.93	1.068	10.72	0	0	3	0	6.8				1	2							33.3	37.32	0.93	30.84	-7.97
141	81	402225	2002257	34.67	5.517	15.92	0	0	1	0	4.5				1	2							19.96	30.49	1.13	22.62	-4.88
142	74	402237	2002326	4.49	0.629	13.99	0	0	1	0	4.5				1	2							16.36	27.51	1.26	20.55	-4.11
143	65	402239	2002381	5.33	0.636	11.94	0	0	1	0	4.5				1	2							12.82	30.27	1.14	14.64	-1.9
144	52	402257	2002398	5.64	1.058	18.78	0	0	1	0	4.5				1	2							15.25	30.02	1.15	17.56	-2.99
145	78	402264	2002401	5.54	0.527	9.49	0	0	1	0	4.5				1	2							17.93	32.52	1.06	19.05	-3.55
146	57	402266	2002410	15.6	2.107	13.47	0	0	1	0	4.5				1	2							7.03	37.69	0.92	6.45	1.18
147	72	402268	2002433	14.16	1.597	11.33	1	0	3	0	6.5	3	0	0	0	1	7				0	2	10.79	33.97	1.02	10.98	-0.52
148	79	402273	2002468	2.67	0.465	17.46	0	0	2	0	4.7				1	2							24.66	30.17	1.15	28.25	-7
149	59	402287	2002510	8.05	0.703	8.68	0	0	1	0	4.5				1	2							19.32	33.6	1.03	19.87	-3.86
150	69	402293	2002844	10.98	1.215	11.02	1	0	3	0	5.5	3	0	0	1	1	8	20	0	5	1	3	9.42	27.52	1.26	11.83	-0.84
151	74	402305	2002877	22.26	3.391	15.21	0	0	1	0					1	2							19.56	33.28	1.04	20.31	-4.02
152	75	402344	2002893	849.6	50	0.05	1	0	1	0	8.2	4	0	1	0	1	9	1	1	10	1	3	9.07	34.04	1.02	9.21	0.56
153	65	402356	2002900	4.23	0.644	15.21	0	0	1	0	4.5				1	2							15.75	29.69	1.16	18.33	-3.28
154	64	402379	2002962	24.77	2.372	9.6	0	0	1	0	5.9				1	2							8.65	34.66	1	8.63	0.37
155	79	402382	2003088	13.06	2.381	18.27	0	0	2	0	5				1	2							13.83	32.34	1.07	14.78	-1.94
156	69	402411	2003105	2860.8	50	0.02	1	0	0	0	6.5	3	1	1	0	1	7	90	1	10	1	3	14.2	38.63	0.89	12.7	0.24
157	70	402468	2003114	111.84	45.217	40.42	1	0	1	0	6.5	4	1	1	0	1	10	100	1	10	1	3	16.52	34.68	1	16.46	-2.53
158	61	402503	2003116	6.36	1.215	19.09	0	0	2	0	5.7				1	2							20.38	36.24	0.95	19.44	-3.69
159	63	402513	2003124	12.08	3.753	31.03	1	0	2	0	6.5	4	1	1	0	1	10	1	1	8	1	3	14.25	36.03	0.96	13.67	-1.53
160	62	402519	2003188	6.19	0.75	12.15	0	0	1	0	4.5				1	2							11.68	28.77	1.2	14.03	-1.67
161	79	402557	2003192	6.5	1.695	26.13	0	0	1	0	4.5				1	2							15.07	29.55	1.17	17.63	-3.02
162	67	402599	2003229	12.72	1.676	13.17	0	0	2	0	4.5				1	2							9.42	33.7	1.03	9.66	-0.03
163	69	402627	2003231	10.68	1.186	11.13	0	0	2	0	4.5				1	2							16.61	31.64	1.09	18.14	-3.21
164	52	402630	2003232	7.68	0.021	26.85	0	0	1	0	4.5				1	2							15.97	32.79	1.05	16.83	-2.72
165	72	402652	2003243	3.98	0.716	17.97	0	0	2	0	3.5				1	2							15.72	38.3	0.9	14.18	-1.73
166	78	402661	2003268	7.71	1.313	17.05	0	0	2	0	5				1	2							14.23	26.28	1.32	18.71	-3.42
167	75	402687	2003272	16.2	0.724	13.99	0	0	2	0	4.5				1	2							11.28	39.22	0.88	9.94	-0.13
168	66	402701	2003275	13.88	1.597	11.54	1	0	1	0	7	2	0	0	0	0	7	10	0	4	0	2	14.83	32.18	1.07	15.93	-2.37
169	75	402729	2003279	5.65	1.205	21.34	0	0	1	0	4.5				1	2							11.42	35.18	0.98	11.22	-0.61
170	54	402748	2003905	4.63	0.514	11.13	0	0	1	0	4.5				1	2							15.83	35.18	0.98	15.55	-2.24
171	83	402767	2004001	4.73	1.205	25.42	0	0	3	0	6				1	2							16.76	35.18	0.98	16.46	-2.58
172	89	402784	2004496	64.43	6.968	10.82	0	0	3	0	4.5				1	2							11.05	35.65	0.97	10.71	-0.39
173	76	402787	2004503	352.13	11.143	3.16	1	0	2	0	5.5	4	1	0	0	1	9	50	1	10	1	3	13.81	40.82	0.85	11.69	-0.62
174	78	402802	2004508	6.69	1.333	19.91	0	0	3	0	4.5				1	2							13.38	27.54	1.25	16.79	-2.7
175	52	402818	2004516	1.31	0.307	23.48	0	0	2	0	2				1	2							22.93	35.18	0.98	22.53	-4.86
176	80	402829	2004518	6.23	1.215	19.5	0	0	1	0	4				1	2							22.95	35.18	0.98	22.55	-4.86
177	80	402834	2004523	5.15	0.242	4.7	0	0	1	0	4				1	2							18.66	35.18	0.98	18.33	-3.28
178	55	402839	2004524	5.82	0.729	12.56	0	0	1	0	4				1	2							21.82	35.18	0.98	21.44	-4.44
179	75	402844	2004526	8.2	2.381	29.09	0	0	1	0	4				1	2							10.98	35.18	0.98	10.79	-0.45
180	67	402848	2004528	3.91	0.624	16.03	0	0	1	0	4				1	2							22.89	35.18	0.98	22.49	-4.84
181	66	402855	2005299	4.86	1.382	28.48	0	0	1	0	4				1	2							19.87	35.18	0.98	19.52	-3.73
182	58	402865	2005304	10.02	1.911	19.09	0	0	1	0	4				1	2							17.31	35.18	0.98	17	-2.78
183	64	402867	2005322	7.44	1.254	16.84	0	0	1	0	4				1	2							16.74	35.18	0.98	16.44	-2.57
184	77	402870	2005546	15.26	3.312	21.74	0	0	3	0	7				1	2							15.15	35.18	0.98	14.88	-1.98
185	78	402875	2005575	11.91	2.901	24.4	0	0	2	0	6				1	2							19.69	30.03	1.15	22.66	-4.9
186	51	402880	2005863	4.78	0.306	6.43	0	0	1	0	4.5				1	2							15.52	28.49	1.21	18.83	-3.47
187	78	402885	2005865	14.19	3.234	22.76	0	0	2	0	4.5				1	2							7.57	33.04	1.05	7.92	0.63
188	65	402890	2005878	5.76	1.96	33.99	0	0	1	0	5				1	2							16.39	35.18	0.98	16.1	-2.44
189	71	402893	2005883	4.37	1.196	27.36	0	0	1	0	4.5				1	2							16.42	27.39	1.26	20.72	-4.18
190	81	402896	2005894	6.78	0.665	9.8	0	0	1	0	4.5				1	2							16.42	25.48	1.36	22.27	-4.76
191	57	402899	2006045	4.93	0.236	4.8	0	0	1	0	4.5				1	2							17.3	27.29	1.27	21.91	-4.62
192	72	402905	2006135	20.28	2.989	14.7	0	0	2	0	4.5				1	2							10.82	35.18	0.98	10.63	-0.38
193	78	402915	2006144	20.12	4.047	20.11	1	0	2	1	5.5	2	0	0	0	1	6	1	1	5	0	3	4.11	31.92	1.08	4.45	1.93
194	89	402921	2006154	42.95	8.271	19.29	1	0	3	0	4.9	4	1	1	0	1	9	1	1	10	1	3	13.99	34.88	0.99	13.86	-1.59
195	79	402929	2006849	1.81	0.44	24.3	0	0	2	0	5				1	2							10.75	38.59	0.9	9.63	-0.02
196	82	402931	2007346	6.94	0.968	13.99	1	0	1	0	5.5	4	1	1	0	1	9	100	1	10	1	3	7.9	39.31	0.88	6.95	0.99
197	81	402942	2007374	8.74	1.313	15.01	0	0	2	0	5.3				1	2							18.03	37.51	0.92	16.61	-2.63
198	58	402962	2007524	2.06	0.238	31.03	0	0	1	0	4.8				1	2							10.5	40.82	0.85	8.89	0.26
199	77	402971	2007583	3.17	0.717	22.66	0	0	2	0	4.4				1	2							11.46	37.85	0.91	10.46	-0.33
200	85	402978	2008578	1.27	0.084	39.91	1	0	2	0	4.6	2	0	0	0	1	9	100	1	3	0	2	10.66	39.19	0.88	9.4	0.07
201	79	402985	2008901	3.35	0.921	27.46	0	0	2	0	5.5				1	2							10.52	36.31	0.95	10.01	-0.16
202	74	402987	2008966	6.94	0.928	13.37	1	0	1	0	5.5	2	0	0	0	1	8	40	1	4	0	3	7.65	38.11	0.91	6.94	0.99
203	73	402988	2008980	13.25	2.597	19.6	0	0	2	0	6				1	2							11.08	40.13	0.86	9.54	0.02
204	70	402989	2009361	2.63	1.049	39.91	0	0	2	0	5				1	2							16.61	37.36	0.93	15.37	-2.17
205	70	402991	2009862	13.62	2.332	17.15	1	0	3	0	6.4	0	0	0	0	0	6	10	0	2	1	3	5.8	40.82	0.85	4.91	1.76
206	65	402993	2009866	1.74	0.391	22.46	0	0	2	0	3				1	2							15.76	38.26	0.9	14.24	-1.75
207	53	403002	2009877	7.68	0.176	18.17	1	0	1	0	4.5	2	0	0	0	0	5	30	0	2	1	3	5.63	37.89	0.91	5.14	1.67
208	71	403012	2009923	2.86	0.658	22.97	1	0	1	0	4.3	2	0	0	0	0	5	30	0	2	0	2	8.75	38.04	0.91	7.95	0.61
209	76	403016	2009925	1.4	0.357	25.42	0	0	1	0	4.1				1	2							12.25	35.18	0.98	12.03	-0.92
210	74	403020	2009940	8.27	3.802	46.04	0	0	3	0	4.5				1	2							15.37	34.22	1.01	15.52	-2.23
211	71	403031	2009949	23.83	1.989	8.37	0	0	1	0	8.5				1	2							20.95	34.5	1	20.99	-4.27
212	81	403050	2009966	11.59	2.009	17.35	1	0	3	1	6.7	2	0	0	0	1	8	70	1	7	0	2	17.83	37.71	0.92	16.34	-2.53
213	76	403063	2009971	3.93	0.579	14.7	0	0	1	0	4.7				1	2							17.66	37.87	0.91	16.12	-2.45
214	73	403096	2009980	3.27	0.88	26.85	0	0	2	0	1.9				1	2							20.79	36.48	0.95	19.7	-3.79
215	68	403097	2010011	4.8	1.96	40.83	1	0	1	0	4.5	3	1	0	0	1	6	80	1	3	1	3	5.4	40.82	0.85	4.57	1.88
216	57	403111	2010022	1.57	0.433	27.56	1	0	2	0	6	2	0	0	0	0	7	40	1	6	1	3	5.15	37.75	0.92	4.71	1.82
217	65	403233	2010125	6.06	1.137	18.78	0	0	2	0	5.6				1	2							19.74	36.38	0.95	18.75	-3.44
218	77	403253	2010141	462.62	50	0.1	1	0	2	0	6	4	1	1	0	1	8	20	0	9	1	3	14.63	38.01	0.91	13.3	-1.17
219	66	403287	2010174	22.99	3.038	13.17	0	0	2	0	6.7				1	2							17.09	37.6	0.92	15.71	-2.29
220	60	403295	2010178	59.98	3.205	5.31	1	0	2	0	4.5	2	0	0	0	1	6	40	1	6	1	3	16.86	37.47	0.92	15.55	-2.21
221	68	403301	2010180	0.97	0.254	26.13	0	0	1	0	4.5				1	2							14.88	37.92	0.91	13.56	-1.49
222	81	403305	2010396	14.06	2.597	18.48	0	0	2	0	5.6				1	2							17.28	38.9	0.89	15.35	-2.16
223	64	403343	2010426	15.2	1.793	11.84	1	0	2	0	4.5	4	0	0	0	1	8	10	0	5	0	2	18.95	37.97	0.91	17.25	-2.87
224	68	403510	2010873	4.01	0.614	15.31	0	0	2	0	6.1				1	2							20.27	38.13	0.91	18.37	-3.3
225	77	403525	2011193	11.91	2.901	24.4	0	0	2	0	6				1	2							5.06	38.4	0.9	4.55	1.89
226	68	403584	2011880	18.55	1.578	8.47	0	0	3	0	6.6				1	2							15.61	38.59	0.9	13.98	-1.64
227	59	403612	2012092	236.35	39.964	16.95	1	0	2	0	6	4	1	1	1	1	8	80	1	10	1	3	12.15	40.82	0.85	10.29	-0.15
228	81	403708	2012762	20.68	1.744	8.47	0	0	3	0	5.7				1	2							21.08	37.75	0.92	19.3	-3.64
229	61	403719	2012768	17.65	1.196	6.74	0	0	2	0	5.4				1	2							21.1	38.8	0.89	18.79	-3.45
230	73	403765	2012889	4.91	0.734	15.01	0	0	2	0	4.5				1	2							16.81	40.82	0.85	14.23	-1.74
231	80	403818	2012922	10.46	1.646	15.72	0	0	3	0	6.2				1	2							19.97	38.87	0.89	17.76	-3.06
232	61	403845	2012958	5.93	1.323	22.25	0	0	2	0	4.9				1	2							9.13	40.82	0.85	7.73	0.7
233	63	403871	2013694	15.71	2.911	18.58	0	0	3	0	6				1	2							21.04	37.77	0.92	19.25	-3.62
234	81	403883	2013736	14.06	2.597	18.48	0	0	2	0	6.1				1	2							18.02	40.82	0.85	15.26	-2.12
235	78	403969	2013850	8.53	4.361	51.04	0	0	2	0	4.8				1	2							15.46	37.56	0.92	14.23	-1.74
236	86	403974	2013862	13.13	0.555	4.19	0	0	2	0	4.5				1	2							16.84	38.92	0.89	14.95	-2.01
237	69	403987	2013894	6.1	1.254	20.62	0	0	2	0	7				1	2							13.3	40.82	0.85	11.26	-0.63
238	64	403995	2013909	16.31	1.744	10.72	1	0	2	0	4.5	4	0	0	0	1	8				1	2	9.04	38.3	0.9	8.16	0.54
239	40	404127	2013920	18.93	1.186	6.23	0	0	2	0	4.4				1	2							13.28	38.89	0.89	11.8	-0.83
240	80	404189	2014091	19.32	2.225	11.54	0	0	2	0	4.4				1	2							15.36	40.82	0.85	13	-1.28
241	66	404233	2016611	14.7	2.215	15.11	0	0	2	0	11.5				0	2	6						5.55	38.47	0.9	4.99	1.73
242	76	404295	2016785	12.89	1.901	14.7	0	0	2	0	5				1	2							16.79	35.18	0.98	16.49	-2.59
243	89	600129	2100016	42.95	8.271	19.29	1	0	2	0	4.9	4	1	1	0	1	9	80	1	10	1	3	9.04	40.82	0.85	7.65	0.74
244	74	600133	2100035	4.72	0.859	18.17	0	0	2	0	4.6				1	2							20.11	35.18	0.98	19.76	-3.82
245	74	600138	2100042	10.48	2.313	22.05	0	0	2	0	6.2				1	2							15.63	35.18	0.98	15.35	-2.16
246	64	600142	2100087	3.89	0.485	12.45	0	0	2	0	4.6				1	2							14.48	35.18	0.98	14.22	-1.74
247	81	600150	2100100	3.89	0.361	9.29	0	0	2	0	4.5				1	2							17.21	35.18	0.98	16.91	-2.75
248	65	600267	2100170	5.76	1.96	33.99	0	0	2	0	5				1	2							13.3	35.18	0.98	13.07	-1.31
249	73	600392	2100209	8.78	1.235	14.09	0	0	0	0	4.4	2	0	0	1	2	8	50	1	6			8.85	40.82	0.85	7.49	0.79
250	74	600235	2100264	6.94	0.928	13.37	1	0	1	0	6	3	0	0	0	1	8	40	1	4	1	3	5.26	40.82	0.85	4.45	1.92
251	67	600248	2100280	9.14	2.009	21.95	0	0	1	0	5				1	2							18.85	40.82	0.85	15.96	-2.39
252	76	600251	2100289	6.34	1.264	19.91	0	0	3	0	5				1	2							20.7	36.95	0.94	19.36	-3.67
253	84	271765	2100340	16.99	1.989	11.74	1	0	2	0	5	3	0	0	0	1	7				0	2	5.26	39.35	0.88	4.62	1.87
254	81	354663	2100513	10.56	2.401	22.76	0	0	3	1	4.4				1	2							22.33	36.92	0.94	20.9	-4.24
255	68	600256	2100524	1.58	0.219	25.01	0	0	2	0	4.5				1	2							17.76	38.04	0.91	16.14	-2.46
256	69	600258	2100526	7.58	1.323	17.46	1	0	3	0	7	2	0	0	0	0	7				0	2	22.75	39.7	0.87	19.8	-3.83
257	68	600259	2100528	5.25	1.127	21.44	0	0	2	0	6				1	2							21.33	38.67	0.89	19.06	-3.56
258	75	600725	2100831	14.32	2.666	18.58	0	0	2	0	4.5				1	2							20.13	36.79	0.94	18.91	-3.49
259	67	600792	2100897	11.15	0.959	8.57	1	0	2	0	4.5	2	0	0	0	1	8	80	1	7	1	3	5.24	40.82	0.85	4.44	1.93
260	81	600530	2100887	20.68	1.744	8.47	0	0	2	0	5	2	0	0	1	2	7						19.52	40.82	0.85	16.53	-2.6
261	72	600966	2100960	39.49	1.303	12.35	0	0	3	0	5				1	2							21.6	38.16	0.91	19.56	-3.73
262	85	601131	2101396	7.3	1.156	15.82	0	0	2	0	5.1				1	2							18.54	40.82	0.85	15.7	-2.29
263	64	601187	2101429	3.09	1.45	46.96	1	0	1	0	6	2	0	0	0	0	7	50	1	7	1	3	5.75	38.87	0.89	5.11	1.68
264	57	601249	2101530	2.87	0.595	20.72	0	0	2	0	3				1	2							18.08	39.22	0.88	15.93	-2.38
265	49	601302	2101612	5.37	0.461	8.68	0	0	1	0	3.8				1	2							5.54	37.58	0.92	5.09	1.68
266	70	601332	2101785	7.07	1.029	14.6	0	0	2	0	7.5				1	2							16.98	37.21	0.93	15.77	-2.32
267	77	602085	2102468	6.74	0.964	14.29	0	0	3	0	7.3				1	2							16.35	35.31	0.98	16	-2.41
268	77	602424	2102476	42.18	4.018	9.49	0	0	2	0					1	2							10.8	36.72	0.94	10.16	-0.2
269	23	602466	2102487	2.3	0.99	42.87	0	0	1	0	5.1				1	2							10.1	37.01	0.93	9.43	0.06
270	67	602093	2102494	7.68	0.01	9.29	1	0	2	0	5	4	1	1	0	1	7	60	1	6	1	3	12.67	39.16	0.88	11.18	-0.6
271	75	290594	2102498	14.71	1.176	7.96	1	0	2	0	6.5	0	0	0	0	0	7	70	1	5	1	3	9.65	37.54	0.92	8.88	0.27
272	76	602135	2102564	6.34	1.264	19.91	0	0	3	0	5				1	2							12.96	38.1	0.91	11.76	-0.81
273	74	602803	2102599	1553.28	3.391	15.21	0	0	2	0					1	2							10.22	36.06	0.96	9.79	0.69
274	79	325145	2102648	1.97	0.251	12.76	1	0	2	0		3	0	0	0	1	8	80	1	4	1	3	5.96	37.63	0.92	5.47	1.54
275	61	603124	2102684	1.29	0.177	13.78	0	0	2	0	3				1	2							11.87	37.94	0.91	10.81	-0.46
276	82	288204	2102822	1.2	0.357	29.71	0	0	2	0	6				1	2							11.2	36.7	0.94	10.55	-0.36
277	68	602375	2102849	3.67	0.678	18.48	0	0	2	0	6				1	2							13.76	35.4	0.98	13.43	-1.44
278	66	602390	2102879	8.64	3.43	39.71	1	0	1	0	5	3	0	0	0	1	6	80	1	4	0	3	7.43	40.82	0.85	6.29	1.24
279	61	602008	2103006	1.21	0.37	30.62	0	0	1	0	4				1	2							12.52	36.41	0.95	11.88	-0.86
280	84	602179	2103318	2.01	0.643	32.05	1	0	2	0	5.2	4	1	1	1	1	8				0	2	6.69	35.63	0.97	6.49	1.16
281	71	326201	2103571	18.37	3.93	21.44	0	0	3	0	9				1	2							18.71	36.02	0.96	17.95	-3.13
282	74	603364	2103782	6.12	1.372	22.36	0	0	2	0	6				1	2							10.85	36.3	0.95	10.33	-0.28
283	84	603375	2103791	8.64	3.43	39.71	1	0	2	0	6.4	0	1	1	0	1	8	90	1	6	1	3	9.26	35.91	0.96	8.91	0.25
284	81	603389	2103795	4.8	1.96	40.83	1	0	2	0	5.6	4	1	1	0	1	8	80	1	6	0	3	10.32	20.47	1.69	17.42	-2.94
285	70	603397	2103804	10.56	3.92	37.16	1	0	1	0	5	3	0	0	0	1	8	60	1	8	1	3	5.07	28.7	1.2	6.11	1.31
286	80	603401	2103815	4.8	1.96	40.83	1	0	2	0	6.5	3	1	1	0	1	8	80	1	6	1	3	6.03	30.48	1.13	6.84	1.03
287	55	603415	2103830	264.38	50	0.02	1	0	1	0	5	4	1	1	1	1	7	90	1	8	1	3	11.53	33.99	1.02	11.72	-0.67
288	58	337403	2103846	16.6	1.842	11.13	0	0	2	0	5				1	2							13.14	25.96	1.33	17.49	-2.96
289	76	369798	2103931	9.6	3.92	40.83	1	0	2	0	4.8	4	1	0	0	1	7	90	1	5	1	3	7.6	35.64	0.97	7.37	0.83
290	85	369805	2103937	16.79	1.617	9.6	1	0	1	0	6.5	0	0	0	1	1	8	10	0	6	1	3	6.44	35.64	0.97	6.24	1.26
291	69	603427	2103945	6	0.312	5.21	0	0	1	0	4.5				1	2							9.65	37.55	0.92	8.88	0.26
292	56	603433	2103953	17.79	0.899	5	1	0	2	0	5	3	0	0	1	1	7	50	1	8	1	3	10.1	35.79	0.97	9.75	-0.06
293	70	603448	2103987	9.24	1.039	11.23	0	0	1	0	6.9				1	2							11.52	33.52	1.03	11.88	-0.86
294	88	401505	2104072	675.17	50	0.07	0	0	3	0	4.8	4	1	1	1	2	8	80	1	10			6.34	34.68	1	6.32	1.56
295	60	401521	2104132	2.33	0.398	17.05	0	0	2	0	8				1	2							10.64	33.16	1.04	11.09	-0.57
296	84	603462	2104209	2.03	0.226	11.13	0	0	2	0	4.5				1	2							16.03	33.62	1.03	16.48	-2.59
297	65	603504	2104273	3.94	1.068	27.15	0	0	2	0	4				1	2							10.79	33.73	1.02	11.06	-0.55
298	62	603527	2104289	15.6	2.323	14.9	1	0	2	0	6.5	0	0	0	0	0	7	80	1	5	1	3	11.27	33.79	1.02	11.53	-0.72
299	59	603991	2104288	7.8	1.235	15.82	1	1	2	0	6	0	0	0	0	0	6	25	0	2	0	3	9.06	35.03	0.99	8.94	0.24
300	72	603622	2104067	5.02	1.421	28.28	0	0	1	0	6.2				1	2							12.43	35.61	0.97	12.06	-0.93
301	83	603640	2104178	2.79	0.277	29.2	0	0	2	0	4.5				1	2							10.55	35.29	0.98	10.33	-0.28
302	65	604039	2104331	3.94	1.068	27.15	0	0	2	0	4				1	2							8.33	36.22	0.95	7.95	0.61
303	65	603681	2104333	19.66	1	5.1	0	0	2	0	4.5				1	2							16.66	36.66	0.94	15.71	-2.29
304	67	603695	2104382	11.31	2.744	24.3	1	0	1	0	7	0	0	0	0	0	7	10	0	6	1	2	8.84	36.86	0.94	8.29	0.49
305	53	603721	2104395	0.29	0.082	28.69	0	0	2	0	5				1	2							16.36	36.61	0.94	15.44	-2.2
306	61	603875	2104402	6.72	0.026	15.11	1	0	2	0	4.5	2	0	0	0	0	6				0	2	11.52	37.04	0.93	10.75	-0.44
307	58	603408	2104410	2.34	0.381	16.23	0	0	1	0	4.9				1	2							18.71	33.38	1.04	19.37	-3.67
308	55	604240	2104614	2.57	0.188	7.35	0	0	2	0	3				1	2							18.71	33.38	1.04	19.37	-3.67
309	71	329144	2104619	8.64	3.43	39.71	0	0	3	0	6				1	2							16.86	39.02	0.89	14.93	-2
310	70	604315	2104698	7.33	1.117	152.1	1	0	2	0	4.7	2	0	0	1	0	7	0	0	3	1	3	6.34	39.02	0.89	5.62	1.49
311	85	604386	2104713	6.52	1.793	27.56	1	0	2	0	6	0	0	0	0	0	7	30	0	3	1	3	7.52	39.02	0.89	6.66	1.1
312	61	604412	2104788	226.94	33.918	14.9	1	0	3	0	4.8	4	1	0	0	1	8	80	1	10	1	3	4.5	39.02	0.89	3.99	2.21
313	75	604372	2104936	3.88	1.127	29.09	0	0	1	0	4				1	2							14.85	33.07	1.05	15.52	-2.23
314	67	384240	2105014	27.18	3.156	11.64	0	0	2	0	4				1	2							15.18	33.07	1.05	15.86	-2.34
315	69	604712	2105047	4.35	0.717	16.54	0	0	2	0	4				1	2							16.83	33.07	1.05	17.59	-3
316	64	604579	2105118	5.19	0.647	12.45	0	0	1	0	4				1	2							13.91	33.07	1.05	14.54	-1.86
317	56	604672	2105173	15.38	2.538	16.54	0	0	1	0	4				1	2							18.67	33.07	1.05	19.51	-3.72
318	74	604699	2105183	21.58	4.4	20.42	0	0	3	0	4				1	2							16.23	33.07	1.05	16.96	-2.76
319	50	604822	2105233	6.38	1.107	17.35	0	0	2	0	5.8				1	2							16.09	33.07	1.05	16.81	-2.71
320	75	305212	2105389	14.42	1.725	11.94	0	0	2	0	4				1	2							16.44	33.07	1.05	17.18	-2.84
321	79	308842	2105421	14.74	1.274	8.68	0	0	2	0	4				1	2							14.92	33.07	1.05	15.59	-2.25
322	69	604979	2105534	36.04	2.048	5.72	0	0	2	0	4.5				1	2							18.71	33.38	1.04	19.37	-3.66
323	77	603994	2105807	7.68	0.041	25.83	1	0	2	0	6	2	0	0	0	0	7				0	2	10.33	34.62	1	10.31	-0.27
324	85	605251	2105831	38.17	2.46	6.43	1	1	2	0	5.3	1	0	0	0	1	7				0	2	6.72	39.02	0.89	5.95	1.38
325	73	301517	2105895	7.89	0.704	8.88	0	0	1	0	4.8				0	2							13.72	33.07	1.05	14.34	-1.78
326	83	605372	2106376	17.1	1.196	7.04	0	0	1	0	4				1	2							18.19	32.65	1.06	19.25	-3.62
327	80	605847	2106480	8.64	3.43	39.71	1	0	2	0	6.5	4	1	1	0	1	8	80	1	8	1	3	7.24	36.81	0.94	6.8	1.05
328	63	605855	2106579	6.82	1.205	17.66	0	0	2	0	5.1				1	2							9.02	32.19	1.07	9.68	-0.04
329	77	605910	2106693	12.24	3.9	31.85	0	0	1	0	6				1	2							4.88	30.66	1.13	5.5	1.53
330	540	372873	2106709	22.62	4.028	17.76	1	0	1	0	6.5	0	0	0	0	1	8	20	0	7	1	3	9.51	37.04	0.93	8.87	0.27
331	75	605864	2106778	13.65	3.528	25.83	0	0	3	0	7				0	2							14.42	35.95	0.96	13.86	-1.6
332	82	298697	2106841	640.9	50	0.07	1	0	3	0	6.9	4	1	1	0	1	8	80	1	10	1	3	11.04	35.79	0.97	10.66	-0.09
333	78	373889	2106865	9.39	1.931	20.52	0	0	2	0	4.5				1	2							10.89	34.95	0.99	10.77	-0.44
334	70	278542	2106883	3.39	0.527	15.52	0	0	2	0	3.5				1	2							15.54	37.02	0.93	14.51	-1.85
335	66	605890	2106911	5.28	1.401	26.54	0	0	1	0	4.5				1	2							17.05	33.38	1.04	17.65	-3.03
336	84	604453	2107180	9.76	3.714	38.08	1	0	3	1	5.4	3	0	0	0	1	10	100	1	8	1	3	10.53	35.03	0.99	10.39	-0.3
337	70	604598	2107192	10.2	1.901	18.68	0	0	2	0	6.5				1	2							10.74	39.01	0.89	9.51	0.03
338	73	604651	2107201	5.05	0.99	19.6	0	0	3	0	7.5				1	2							16.89	36.02	0.96	16.21	-2.48
339	74	604691	2107209	14.87	1.872	12.56	0	0	2	0	7.1				1	2							11.84	34.83	0.99	11.75	-0.81
340	70	604708	2107253	3.06	0.752	24.5	0	0	2	0	5.7				1	2							9.93	33.38	1.04	10.28	-0.26
341	79	604751	2107288	2.33	0.264	11.33	0	0	2	0	3.5				1	2							8.34	38.54	0.9	7.48	0.79
342	59	297913	2107293	83.57	7.497	8.98	1	0	2	0	4	2	0	0	0	1	7	80	1	9	1	3	9.37	34.69	1	9.33	0.13
343	79	604899	2107304	34.48	5.998	17.35	0	0	2	0	8				1	2							18.72	32.64	1.06	19.82	-3.82
344	72	297950	2107325	8.81	0.729	8.27	1	0	2	0	4.5	2	0	0	0	1	9	80	1	6	1	3	10.41	39.02	0.89	9.22	0.14
345	64	357793	2107372	4.23	0.716	16.95	0	0	1	0	5				1	2							18.17	35.58	0.97	17.65	-3.03
346	66	605122	2107380	22.2	2.626	11.84	1	0	2	0	6.5	1	0	0	1	1	6	0	0	4	0	3	10.93	30.57	1.13	12.36	-1.03
347	76	606325	2107413	2.07	0.141	16.23	0	0	2	0	5.2				1	2							11.21	30.97	1.12	12.51	-1.1
348	64	358289	2107516	8.03	1.174	14.6	0	0	2	0	6.5				1	2							9.35	32.54	1.06	9.93	-0.13
349	66	606698	2107614	8.49	1.372	16.13	0	0	1	0	6				1	2							21.21	34.1	1.01	21.5	-4.47
350	61	606711	2107763	4.59	1.372	29.91	0	0	2	0	4.5				1	2							20.52	32.09	1.08	22.1	-4.69
351	75	606474	2107783	3.48	0.912	26.24	0	0	2	0	7.5				1	2							16.08	33.13	1.04	16.77	-2.7
352	70	607436	2107930	5.58	1.166	20.93	0	0	3	0	4				1	2							12.33	31.84	1.09	13.38	-1.42
353	63	606902	2107984	7.28	1.539	21.13	1	0	2	0	6.5	2	0	0	0	1	9	80	1	6	1	3	11.2	33.72	1.02	11.48	-0.71
354	65	607489	2108055	4.23	1.117	28.69	0	0	3	0	10				1	2							5.74	38.49	0.9	5.15	1.66
355	69	252315	2108301	34.01	3.165	9.29	0	0	2	0	5.6				1	2							12.88	31.96	1.08	13.93	-1.62
356	82	607128	2108369	43.72	5.851	13.37	1	0	1	0	6.5	4	1	1	0	1	8	80	1	10	1	3	15.85	34.51	1	15.87	-2.34
357	61	605961	2108410	2.12	0.059	23.07	1	0	2	0	6.5	4	1	1	0	1	9	80	1	6	1	3	7.4	31.88	1.08	8.02	0.58
358	69	605963	2108425	5.35	0.847	15.82	0	0	3	0	6				1	2							13.27	35	0.99	13.1	-1.32
359	83	605965	2108455	2.81	0.751	26.64	0	0	1	0	5				1	2							6.25	30.82	1.12	7.01	0.96
360	53	605968	2108463	7.68	0.01	340.24	1	0	2	0	6.5	3	1	0	0	1	8	0	0	5	1	3	9.16	32.68	1.06	9.69	-0.04
361	69	606158	2108466	34.71	2.303	6.64	0	0	3	0	8				1	2							11.34	33.18	1.04	11.81	-0.82
362	75	607542	2108470	4.94	1.235	25.01	0	1	3	0	5.2				1	2							19.6	33.5	1.03	20.22	-3.99
363	63	607640	2108960	7.86	1.127	14.29	0	0	3	0	8				1	2							12.46	38.46	0.9	11.2	-0.6
364	83	318056	2109176	2.81	0.751	26.64	0	0	1	0	5				1	2							18.04	34.8	0.99	17.92	-3.13
365	86	607759	2109198	55.48	10.221	18.37	1	0	2	0	5.7	3	0	0	0	1	8	60	1	10	1	3	5.37	34.88	0.99	5.32	1.62
366	71	607810	2109245	2.9	0.819	28.28	0	0	3	0	7.5				0	2							18.46	34.07	1.01	18.73	-3.43
367	71	607858	2109306	175.1	17.865	10.21	1	0	1	0	4.6	2	0	0	0	1	9				0	2	15.65	33.91	1.02	15.95	-2.3
368	77	607902	2109385	363.46	47.589	13.07	1	0	2	0	6.5	4	1	1	0	1	9	80	1	10	1	3	4.83	33.2	1.04	5.03	1.89
369	70	607913	2109410	664.51	36.211	5.41	1	0	3	0	8.4	4	1	1	0	1	8	100	1	10	1	3	10.74	33.83	1.02	10.97	-0.19
370	78	607940	2109464	7.68	0.04	47.57	1	0	2	0	5	0	0	1	0	0	7				0	2	14.67	29.48	1.17	17.2	-2.85
371	62	607983	2109467	3898.56	1.529	28.58	0	0	3	0	5.5				1	2							18.04	33.38	1.04	18.68	-1.47
372	71	607995	2109470	0.96	0.423	44.1	0	0	2	0	4.5				1	2							18.4	33.38	1.04	19.05	-3.55
373	55	209599	2109473	15.8	0.838	5.31	0	0	2	0	4.5				1	2							17.76	33.38	1.04	18.39	-3.3
374	58	608439	2109475	7.56	0.855	11.33	0	0	2	0	5				1	2							15.51	32.04	1.08	16.73	-2.68
375	65	337227	2109511	4920.96	1.186	12.66	0	0	2	0	7.5				1	2							20.58	31.92	1.08	22.28	-2.33
376	51	608286	2109524	6.27	0.448	7.15	0	0	3	0	4.4				1	2							11.22	28.01	1.23	13.84	-1.6
377	76	337285	2109567	3.48	0.941	26.95	0	0	0	0	4				1	2							11.92	30.15	1.15	13.66	-1.53
378	69	608590	2109640	1.82	0.321	17.66	0	0	2	0	4				1	2							17.92	33.76	1.02	18.34	-3.29
379	63	608652	2109710	8.58	1.205	14.09	0	0	2	0	7				1	2							24.94	33.83	1.02	25.48	-5.96
380	76	608664	2109810	12.94	1.294	10	1	0	2	0	5	0	0	0	0	1	9	33	1	6	1	3	14.91	37.88	0.91	13.6	-1.5
381	67	608673	2109845	26.54	3.714	13.99	1	0	2	0	5	0	0	0	0	1	7	100	1	8	1	3	7.03	31.05	1.11	7.82	0.67
382	62	398253	2109895	6.96	1.156	16.64	0	0	2	0	6.7				1	2							13.9	33.91	1.02	14.17	-1.72
383	72	608882	2109903	7.5	0.891	11.84	0	0	3	0	9				1	2							17.86	33.38	1.04	18.49	-3.34
384	77	609090	2110169	6.85	1.656	24.19	0	0	2	0	7				1	2							18.18	33.38	1.04	18.82	-3.46
385	67	609115	2110243	19.73	3.097	15.72	1	0	2	0	5	3	0	0	0	1	7	100	1	9	1	3	2.98	39.02	0.89	2.64	2.61
